# Supplementary material for: Genome sequence analysis of the fairy ring-forming fungus Lepista sordida and gene candidates for interaction with plants
Source: Sci Rep. 2019 Apr 10;9:5888. doi: 10.1038/s41598-019-42231-9 (PMC6458111; doi:10.1038/s41598-019-42231-9)
Supplement: Supplementary file 2 — Supplementary Table1 [file 41598_2019_42231_MOESM2_ESM.xlsx]

## Sheet: Supplementary Table 1
	Supplementary Table 1. Typical genes for mushroom-forming rot fungi.
	Protein	Gene identifier	Homologous sequence		Protein domain
			nr	UniProtKB
	Lectin	augustus-scaffold10|size958245-processed-gene-0.852-mRNA-1	mannose lectin, ER-Golgi intermediate compartment [Laccaria bicolor S238N-H82]	L-type lectin-like domain-containing protein C126.08c [Schizosaccharomyces pombe]	Legume-like lectin [IPR005052]; Concanavalin A-like lectin/glucanase [IPR013320]
		genemark-scaffold116|size57553-processed-gene-0.17-mRNA-1	ricin B-like lectin [Clitocybe nebularis]		Ricin B-related lectin [IPR000772]
		genemark-scaffold6|size716710-processed-gene-0.138-mRNA-1	hypothetical protein PLEOSDRAFT_153196 [Pleurotus ostreatus PC15]	Probable L-type lectin-domain containing receptor kinase VII.2 [Arabidopsis thaliana]	Serine/threonine/dual specificity protein kinase, catalytic domain [IPR002290], Serine-threonine/tyrosine-protein kinase catalytic domain [IPR001245], Protein kinase domain [IPR000719], Protein kinase-like domain [IPR011009]
		genemark-scaffold75|size112359-processed-gene-0.29-mRNA-1	ricin B-like lectin [Macrolepiota procera]	-	Ricin B-related lectin; Ricin B lectin [IPR000772]
	Hydrophobin	augustus-scaffold16|size529033-processed-gene-0.426-mRNA-1	Fruiting body protein SC3 [Schizophyllum commune]	Fruiting body protein SC3 [Schizophyllum commune]	-
		genemark-scaffold16|size529033-processed-gene-0.62-mRNA-1	hypothetical protein GALMADRAFT_142657 [Galerina marginata CBS 339.88]	Hydrophobin-3 [Agaricus bisporus]	Hydrophobin [IPR001338]
		genemark-scaffold27|size452887-processed-gene-0.26-mRNA-1	hydrophobin [Gloeophyllum trabeum ATCC 11539]	Hydrophobin-3 [Agaricus bisporus]	Hydrophobin [IPR001338]
		genemark-scaffold33|size315478-processed-gene-0.0-mRNA-1	class I hydrophobin superfamily [Pleurotus ostreatus PC15]	-	-
		maker-scaffold48|size456668-augustus-gene-0.420-mRNA-1	hydrophobin [Laccaria bicolor S238N-H82]	Hydrophobin-1 [Pisolithus tinctorius]	Hydrophobin [IPR001338]
		snap-scaffold16|size529033-processed-gene-0.249-mRNA-1	Fruiting body protein SC3 [Schizophyllum commune]	Fruiting body protein SC3 [Schizophyllum commune]	-
		snap-scaffold246|size17704-processed-gene-0.11-mRNA-1	class I hydrophobin superfamily [Pleurotus ostreatus PC15]	Hydrophobin-3 [Agaricus bisporus]	Hydrophobin [IPR001338]
	Manganese peroxidase	augustus-scaffold115|size71500-processed-gene-0.17-mRNA-1	gb|KDQ28248.1| MnP-short, short manganese peroxidase [Pleurotus ostreatus PC15]	Versatile peroxidase VPL2 [Pleurotus eryngii]	Fungal ligninase [IPR001621], Haem peroxidase, plant/fungal/bacterial [IPR002016], Fungal ligninase, C-terminal [IPR024589], Peroxidases heam-ligand binding site (IPR019793), Peroxidase, active site [IPR019794], Haem peroxidase [IPR010255]
		snap-scaffold38|size292390-processed-gene-0.183-mRNA-1	manganese peroxidase 2 [Volvariella volvacea]	Versatile peroxidase VPL1 [Pleurotus eryngii]	Haem peroxidase, plant/fungal/bacterial [IPR002016], Fungal ligninase [IPR001621], Peroxidase, active site [IPR019794], Peroxidases heam-ligand binding site [IPR019793], Haem peroxidase [IPR010255]
	Cellobiose dehydrogenase	maker-scaffold18|size487093-augustus-gene-0.421-mRNA-1	cellobiose dehydrogenase [Moniliophthora roreri MCA 2997]	Cellobiose dehydrogenase [Phanerochaete chrysosporium]	Cellobiose dehydrogenase, cytochrome domain [IPR015920], Glucose-methanol-choline oxidoreductase, N-terminal [IPR000172], Glucose-methanol-choline oxidoreductase, C-terminal [IPR007867]
		maker-scaffold18|size487093-snap-gene-0.465-mRNA-1	cellobiose dehydrogenase [Moniliophthora roreri MCA 2997]	Cellobiose dehydrogenase [Phanerochaete chrysosporium]	Glucose-methanol-choline oxidoreductase, C-terminal [IPR007867], Glucose-methanol-choline oxidoreductase, N-terminal [IPR000172], Cellobiose dehydrogenase, cytochrome domain [IPR015920]
	Laccase	augustus-scaffold13|size750230-processed-gene-0.825-mRNA-1	laccase 2 precursor [Coprinopsis cinerea]	Laccase	Multicopper oxidase, type 3 [IPR011707], Cupredoxin [IPR008972], Multicopper oxidase, type 1 [IPR001117], Multicopper oxidase, type 2 [IPR011706], Multicopper oxidase, copper-binding site [IPR002355]
		augustus-scaffold2|size1380667-processed-gene-0.1050-mRNA-1	laccase 2 precursor [Coprinopsis cinerea]	Laccase	Cupredoxin [IPR008972], Multicopper oxidase, type 1 [IPR001117], Multicopper oxidase, type 2 [IPR011706], Multicopper oxidase, copper-binding site [IPR002355]
		augustus-scaffold28|size457382-processed-gene-0.310-mRNA-1	laccase, multicopper oxidase, benzenediol:oxygen oxidorectuctase [Laccaria bicolor S238N-H82]	Laccase-5	Cupredoxin [IPR008972], Multicopper oxidase, type 2 [IPR011706], Multicopper oxidase, copper-binding site [IPR002355]
		augustus-scaffold434|size3304-processed-gene-0.0-mRNA-1	laccase 2 [Coprinopsis cinerea okayama7#130]	Laccase	Multicopper oxidase, type 2 [IPR011706], Cupredoxin [IPR008972], Multicopper oxidase, type 1 [IPR001117], Multicopper oxidase, copper-binding site [IPR002355]
		augustus-scaffold44|size275430-processed-gene-0.183-mRNA-1	laccase [Stereum hirsutum FP-91666 SS1]	Laccase-4	Multicopper oxidase, type 1 [IPR001117], Cupredoxin [IPR008972], Multicopper oxidase, type 2 [IPR011706], Multicopper oxidase, type 3 [IPR011707], Multicopper oxidase, copper-binding site [IPR002355]
		augustus-scaffold44|size275430-processed-gene-0.184-mRNA-1	laccase [Stereum hirsutum FP-91666 SS1]	Laccase-4	Multicopper oxidase, type 2 [IPR011706], Cupredoxin [IPR008972], Multicopper oxidase, type 1 [IPR001117], Multicopper oxidase, type 3 [IPR011707], Multicopper oxidase, copper-binding site [IPR002355]
		genemark-scaffold3|size1309873-processed-gene-0.21-mRNA-1	laccase small subunit precursor [Leucoagaricus gongylophorus]	-	-
		genemark-scaffold687|size2050-processed-gene-0.1-mRNA-1	laccase, multicopper oxidase, benzenediol:oxygen oxidorectuctase [Rhizoctonia solani 123E]	Laccase-4	Cupredoxin [IPR008972], Multicopper oxidase, type 3 [IPR011707]
		maker-scaffold2|size1380667-augustus-gene-0.1293-mRNA-1	laccase 1 [Coprinus comatus]	Laccase-2	Cupredoxin [IPR008972], Multicopper oxidase, type 3 [IPR011707], Multicopper oxidase, type 1 [IPR001117], Multicopper oxidase, type 2 [IPR011706], Multicopper oxidase, copper-binding site [IPR002355]
		maker-scaffold2|size1380667-snap-gene-0.1406-mRNA-1	laccase 1 [Hypsizygus marmoreus]	Laccase	Multicopper oxidase, type 3 [IPR011707], Cupredoxin [IPR008972]
		maker-scaffold2|size1380667-snap-gene-0.1467-mRNA-1	laccase 2 precursor [Coprinopsis cinerea]	Laccase-2	Multicopper oxidase, type 3 [IPR011707], Multicopper oxidase, type 1 [IPR001117], Cupredoxin [IPR008972], Multicopper oxidase, type 2 [IPR011706], Multicopper oxidase, copper-binding site [IPR002355]
		maker-scaffold2|size1380667-snap-gene-0.1468-mRNA-1	Laccase 6 [Hypsizygus marmoreus]	Laccase-1	Multicopper oxidase, type 3 [IPR011707], Multicopper oxidase, type 2 [IPR011706], Multicopper oxidase, type 1 [IPR001117], Cupredoxin [IPR008972], Multicopper oxidase, copper-binding site [IPR002355]
		maker-scaffold22|size399842-snap-gene-0.431-mRNA-1	laccase [Stereum hirsutum FP-91666 SS1]	Laccase-4	Multicopper oxidase, type 3 [IPR011707], Multicopper oxidase, type 1 [IPR001117], Multicopper oxidase, type 2 [IPR011706], Cupredoxin [IPR008972], Multicopper oxidase, copper-binding site [IPR002355]
		maker-scaffold28|size457382-augustus-gene-0.332-mRNA-1	laccase, multicopper oxidase, benzenediol:oxygen oxidorectuctase [Laccaria bicolor S238N-H82]	Laccase-4	Multicopper oxidase, type 2 [IPR011706], Multicopper oxidase, type 3 [IPR011707], Multicopper oxidase, type 1 [IPR001117], Cupredoxin [IPR008972], Multicopper oxidase, copper-binding site [IPR002355]
		maker-scaffold28|size457382-snap-gene-0.360-mRNA-1	laccase, multicopper oxidase, benzenediol:oxygen oxidorectuctase [Laccaria bicolor S238N-H82]	Laccase	Multicopper oxidase, type 2 [IPR011706], Cupredoxin [IPR008972], Multicopper oxidase, type 3 [IPR011707], Multicopper oxidase, type 1 [IPR001117], Multicopper oxidase, copper-binding site [IPR002355]
		maker-scaffold3|size1309873-augustus-gene-0.1376-mRNA-1	laccase [Hypsizygus marmoreus]	Laccase-2	Cupredoxin [IPR008972], Multicopper oxidase, type 3 [IPR011707], Multicopper oxidase, type 2 [IPR011706], Multicopper oxidase, type 1 [IPR001117], Multicopper oxidase, copper-binding site [IPR002355]
		maker-scaffold44|size275430-snap-gene-0.258-mRNA-1	laccase [Stereum hirsutum FP-91666 SS1]	Laccase-4	Cupredoxin [IPR008972], Multicopper oxidase, type 3 [IPR011707], Multicopper oxidase, type 2 [IPR011706], Multicopper oxidase, type 1 [IPR001117], Multicopper oxidase, copper-binding site [IPR002355]
		maker-scaffold79|size107116-augustus-gene-0.120-mRNA-1	laccase [Termitomyces sp. NS/Mg]	Laccase-1	Cupredoxin [IPR008972], Multicopper oxidase, type 2 [IPR011706], Multicopper oxidase, type 3 [IPR011707], Multicopper oxidase, type 1 [IPR001117], Multicopper oxidase, copper-binding site [IPR002355]
		snap-scaffold280|size5560-processed-gene-0.5-mRNA-1	putative laccase 10 [Flammulina velutipes]	Laccase-2	-
