# Supplementary material for: Genome sequence analysis of the fairy ring-forming fungus Lepista sordida and gene candidates for interaction with plants
Source: Sci Rep. 2019 Apr 10;9:5888. doi: 10.1038/s41598-019-42231-9 (PMC6458111; doi:10.1038/s41598-019-42231-9)
Supplement: Supplementary file 3 — Supplementary Table2 [file 41598_2019_42231_MOESM3_ESM.xlsx]

## Sheet: A
	Supplementary Table 2A. Numbers of genes for lignocellulose degradation.
	Function	Class in CAZymes*	Number of genes	Description
	Lignin breakdown	Auxiliary Activity Family 1 / Subf 1	9	Laccase / p-diphenol:oxygen oxidoreductase / ferroxidase (EC 1.10.3.2); ferroxidase (EC 1.10.3.-); Laccase-like multicopper oxidase (EC 1.10.3.-)
		Auxiliary Activity Family 1 / Subf 2	1
		Auxiliary Activity Family 2	5	manganese peroxidase (EC 1.11.1.13); versatile peroxidase (EC 1.11.1.16); lignin peroxidase (EC 1.11.1.14); peroxidase (EC 1.11.1.-)
		Auxiliary Activity Family 3 / Subf 1	4	cellobiose dehydrogenase (EC 1.1.99.18); glucose 1-oxidase (EC 1.1.3.4); aryl alcohol oxidase (EC 1.1.3.7); alcohol oxidase (EC 1.1.3.13); pyranose oxidase (EC 1.1.3.10)
		Auxiliary Activity Family 3 / Subf 2	35
		Auxiliary Activity Family 3 / Subf 3	3
		Auxiliary Activity Family 3 / Subf 4	1
		Auxiliary Activity Family 5	10	Oxidase with oxygen as acceptor (EC 1.1.3.-); galactose oxidase (EC 1.1.3.9); glyoxal oxidase (EC 1.2.3.15); alcohol oxidase (EC 1.1.3.13)
		Auxiliary Activity Family 6	2	1,4-benzoquinone reductase (EC. 1.6.5.6)
		Auxiliary Activity Family 7	12	glucooligosaccharide oxidase (EC 1.1.3.-); chitooligosaccharide oxidase (EC 1.1.3.-)
		Auxiliary Activity Family 8	2	Iron reductase domain
		Auxiliary Activity Family 9	24	AA9 (formerly GH61) proteins are copper-dependent lytic polysaccharide monooxygenases (LPMOs); cleavage of cellulose chains with oxidation of various carbons (C-1, C-4 and C-6) has been reported several times in the literature
		Auxiliary Activity Family 12	3	The pyrroloquinoline quinone-dependent oxidoreductase activity was demonstrated for the CC1G_09525 protein of Coprinopsis cinerea.
	Polysaccharide degradation	Glycoside Hydrolase Family 1	3	β-glucosidase (EC 3.2.1.21); β-galactosidase (EC 3.2.1.23); β-mannosidase (EC 3.2.1.25); β-glucuronidase (EC 3.2.1.31); β-xylosidase (EC 3.2.1.37); β-D-fucosidase (EC 3.2.1.38); phlorizin hydrolase (EC 3.2.1.62); exo-β-1,4-glucanase (EC 3.2.1.74); 6-phospho-β-galactosidase (EC 3.2.1.85); 6-phospho-β-glucosidase (EC 3.2.1.86); strictosidine β-glucosidase (EC 3.2.1.105); lactase (EC 3.2.1.108); amy…
		Glycoside Hydrolase Family 2	3	β-galactosidase (EC 3.2.1.23) ; β-mannosidase (EC 3.2.1.25); β-glucuronidase (EC 3.2.1.31); α-L-arabinofuranosidase (EC 3.2.1.55); mannosylglycoprotein endo-β-mannosidase (EC 3.2.1.152); exo-β-glucosaminidase (EC 3.2.1.165)
		Glycoside Hydrolase Family 3	10	β-glucosidase (EC 3.2.1.21); xylan 1,4-β-xylosidase (EC 3.2.1.37); β-glucosylceramidase (EC 3.2.1.45); β-N-acetylhexosaminidase (EC 3.2.1.52); α-L-arabinofuranosidase (EC 3.2.1.55); glucan 1,3-β-glucosidase (EC 3.2.1.58); glucan 1,4-β-glucosidase (EC 3.2.1.74); isoprimeverose-producing oligoxyloglucan hydrolase (EC 3.2.1.120); coniferin β-glucosidase (EC 3.2.1.126); exo-1,3-1,4-glucanase (EC 3.2.…
		Glycoside Hydrolase Family 5 / Subf 5	1	endo-β-1,4-glucanase / cellulase (EC 3.2.1.4); endo-β-1,4-xylanase (EC 3.2.1.8); β-glucosidase (EC 3.2.1.21); β-mannosidase (EC 3.2.1.25); β-glucosylceramidase (EC 3.2.1.45); glucan β-1,3-glucosidase (EC 3.2.1.58); licheninase (EC 3.2.1.73); exo-β-1,4-glucanase / cellodextrinase (EC 3.2.1.74); glucan endo-1,6-β-glucosidase (EC 3.2.1.75); mannan endo-β-1,4-mannosidase (EC 3.2.1.78); cellulose β-1,…
		Glycoside Hydrolase Family 5 / Subf 7	2
		Glycoside Hydrolase Family 5 / Subf 9	6
		Glycoside Hydrolase Family 5 / Subf 12	2
		Glycoside Hydrolase Family 5 / Subf 15	1
		Glycoside Hydrolase Family 5 / Subf 22	2
		Glycoside Hydrolase Family 5 / Subf 30	4
		Glycoside Hydrolase Family 5 / Subf 31	2
		Glycoside Hydrolase Family 5 / Subf 50	2
		Glycoside Hydrolase Family 5 / Subf 51	1
		Glycoside Hydrolase Family 6	1	endoglucanase (EC 3.2.1.4); cellobiohydrolase (EC 3.2.1.91)
		Glycoside Hydrolase Family 7	4	endo-β-1,4-glucanase (EC 3.2.1.4); reducing end-acting cellobiohydrolase (EC 3.2.1.176); chitosanase (EC 3.2.1.132); endo-β-1,3-1,4-glucanase (EC 3.2.1.73)
		Glycoside Hydrolase Family 9	1	chitosanase (EC 3.2.1.132); cellulase (EC 3.2.1.4); licheninase (EC 3.2.1.73); endo-1,4-β-xylanase (EC 3.2.1.8); reducing-end-xylose releasing exo-oligoxylanase (EC 3.2.1.156)
		Glycoside Hydrolase Family 10	3	endo-1,4-β-xylanase (EC 3.2.1.8); endo-1,3-β-xylanase (EC 3.2.1.32); tomatinase (EC 3.2.1.-); xylan endotransglycosylase (EC 2.4.2.-)
		Glycoside Hydrolase Family 11	2	endo-β-1,4-xylanase (EC 3.2.1.8); endo-β-1,3-xylanase (EC 3.2.1.32)
		Glycoside Hydrolase Family 12	4	endoglucanase (EC 3.2.1.4); xyloglucan hydrolase (EC 3.2.1.151); β-1,3-1,4-glucanase (EC 3.2.1.73); xyloglucan endotransglycosylase (EC 2.4.1.207)
		Glycoside Hydrolase Family 13 / Subf 1	1	α-amylase (EC 3.2.1.1); pullulanase (EC 3.2.1.41); cyclomaltodextrin glucanotransferase (EC 2.4.1.19); cyclomaltodextrinase (EC 3.2.1.54); trehalose-6-phosphate hydrolase (EC 3.2.1.93); oligo-α-glucosidase (EC 3.2.1.10); maltogenic amylase (EC 3.2.1.133); neopullulanase (EC 3.2.1.135); α-glucosidase (EC 3.2.1.20); maltotetraose-forming α-amylase (EC 3.2.1.60); isoamylase (EC 3.2.1.68); glucodextr…
		Glycoside Hydrolase Family 13 / Subf 5	1
		Glycoside Hydrolase Family 13 / Subf 15	1
		Glycoside Hydrolase Family 13 / Subf 22	1
		Glycoside Hydrolase Family 13 / Subf 25	1
		Glycoside Hydrolase Family 13 / Subf 40	1
		Glycoside Hydrolase Family 15	2	glucoamylase (EC 3.2.1.3); glucodextranase (EC 3.2.1.70); α,α-trehalase (EC 3.2.1.28); dextran dextrinase (EC 2.4.1.2)
		Glycoside Hydrolase Family 16	16	xyloglucan:xyloglucosyltransferase (EC 2.4.1.207); keratan-sulfate endo-1,4-β-galactosidase (EC 3.2.1.103); endo-1,3-β-glucanase (EC 3.2.1.39); endo-1,3(4)-β-glucanase (EC 3.2.1.6); licheninase (EC 3.2.1.73); β-agarase (EC 3.2.1.81); κ-carrageenase (EC 3.2.1.83); xyloglucanase (EC 3.2.1.151); endo-β-1,3-galactanase (EC 3.2.1.181); β-porphyranase (EC 3.2.1.178); hyaluronidase (EC 3.2.1.35); endo-β…
		Glycoside Hydrolase Family 17	4	glucan endo-1,3-β-glucosidase (EC 3.2.1.39); glucan 1,3-β-glucosidase (EC 3.2.1.58); licheninase (EC 3.2.1.73); ABA-specific β-glucosidase (EC 3.2.1.175); β-1,3-glucanosyltransglycosylase (EC 2.4.1.-)
		Glycoside Hydrolase Family 18	17	chitinase (EC 3.2.1.14); lysozyme (EC 3.2.1.17); endo-β-N-acetylglucosaminidase (EC 3.2.1.96); peptidoglycan hydrolase with endo-β-N-acetylglucosaminidase specificity (EC 3.2.1.-); Nod factor hydrolase (EC 3.2.1.-); xylanase inhibitor; concanavalin B; narbonin
		Glycoside Hydrolase Family 20	3	β-hexosaminidase (EC 3.2.1.52); lacto-N-biosidase (EC 3.2.1.140); β-1,6-N-acetylglucosaminidase) (EC 3.2.1.-); β-6-SO3-N-acetylglucosaminidase (EC 3.2.1.-)
		Glycoside Hydrolase Family 23	1	lysozyme type G (EC 3.2.1.17); peptidoglycan lyase (EC 4.2.2.n1) also known in the literature as peptidoglycan lytic transglycosylase; chitinase (EC 3.2.1.14)
		Glycoside Hydrolase Family 24	4	lysozyme (EC 3.2.1.17)
		Glycoside Hydrolase Family 25	2	lysozyme (EC 3.2.1.17)
		Glycoside Hydrolase Family 27	1	α-galactosidase (EC 3.2.1.22); α-N-acetylgalactosaminidase (EC 3.2.1.49); isomalto-dextranase (EC 3.2.1.94); β-L-arabinopyranosidase (EC 3.2.1.88); galactan:galactan galactosyltransferase (EC 2.4.1.-)
		Glycoside Hydrolase Family 28	9	polygalacturonase (EC 3.2.1.15); α-L-rhamnosidase (EC 3.2.1.40); exo-polygalacturonase (EC 3.2.1.67); exo-polygalacturonosidase (EC 3.2.1.82); rhamnogalacturonase (EC 3.2.1.171); rhamnogalacturonan α-1,2-galacturonohydrolase (EC 3.2.1.173); endo-xylogalacturonan hydrolase (EC 3.2.1.-)
		Glycoside Hydrolase Family 29	1	α-L-fucosidase (EC 3.2.1.51); α-1,3/1,4-L-fucosidase (EC 3.2.1.111)
		Glycoside Hydrolase Family 30 / Subf 1	1	endo-β-1,4-xylanase (EC 3.2.1.8); β-glucosidase (3.2.1.21); β-glucuronidase (EC 3.2.1.31); β-xylosidase (EC 3.2.1.37); β-fucosidase (EC 3.2.1.38); glucosylceramidase (EC 3.2.1.45); β-1,6-glucanase (EC 3.2.1.75); glucuronoarabinoxylan endo-β-1,4-xylanase (EC 3.2.1.136); endo-β-1,6-galactanase (EC:3.2.1.164); [reducing end] β-xylosidase (EC 3.2.1.-)
		Glycoside Hydrolase Family 30 / Subf 3	1
		Glycoside Hydrolase Family 31	7	α-glucosidase (EC 3.2.1.20); α-galactosidase (EC 3.2.1.22); α-mannosidase (EC 3.2.1.24); α-1,3-glucosidase (EC 3.2.1.84); sucrase-isomaltase (EC 3.2.1.48) (EC 3.2.1.10); α-xylosidase (EC 3.2.1.177); α-glucan lyase (EC 4.2.2.13); isomaltosyltransferase (EC 2.4.1.-); oligosaccharide α-1,4-glucosyltransferase (EC 2.4.1.161); sulfoquinovosidase (EC 3.2.1.-)
		Glycoside Hydrolase Family 32	1	invertase (EC 3.2.1.26); endo-inulinase (EC 3.2.1.7); β-2,6-fructan 6-levanbiohydrolase (EC 3.2.1.64); endo-levanase (EC 3.2.1.65); exo-inulinase (EC 3.2.1.80); fructan β-(2,1)-fructosidase/1-exohydrolase (EC 3.2.1.153); fructan β-(2,6)-fructosidase/6-exohydrolase (EC 3.2.1.154); sucrose:sucrose 1-fructosyltransferase (EC 2.4.1.99); fructan:fructan 1-fructosyltransferase (EC 2.4.1.100); sucrose:f…
		Glycoside Hydrolase Family 35	4	β-galactosidase (EC 3.2.1.23); exo-β-glucosaminidase (EC 3.2.1.165); exo-β-1,4-galactanase (EC 3.2.1.-); β-1,3-galactosidase (EC 3.2.1.-)
		Glycoside Hydrolase Family 37	2	α,α-trehalase (EC 3.2.1.28).
		Glycoside Hydrolase Family 38	1	α-mannosidase (EC 3.2.1.24); mannosyl-oligosaccharide α-1,2-mannosidase (EC 3.2.1.113); mannosyl-oligosaccharide α-1,3-1,6-mannosidase (EC 3.2.1.114); α-2-O-mannosylglycerate hydrolase (EC 3.2.1.170); mannosyl-oligosaccharide α-1,3-mannosidase (EC 3.2.1.-)
		Glycoside Hydrolase Family 43 / Subf 5	3	β-xylosidase (EC 3.2.1.37); α-L-arabinofuranosidase (EC 3.2.1.55); arabinanase (EC 3.2.1.99); xylanase (EC 3.2.1.8); galactan 1,3-β-galactosidase (EC 3.2.1.145); α-1,2-L-arabinofuranosidase (EC 3.2.1.-); exo-α-1,5-L-arabinofuranosidase (EC 3.2.1.-); [inverting] exo-α-1,5-L-arabinanase (EC 3.2.1.-); β-1,3-xylosidase (EC 3.2.1.-)
		Glycoside Hydrolase Family 43 / Subf 12	1
		Glycoside Hydrolase Family 43 / Subf 21	3
		Glycoside Hydrolase Family 43 / Subf 22	1
		Glycoside Hydrolase Family 43 / Subf 23	1
		Glycoside Hydrolase Family 43 / Subf 24	2
		Glycoside Hydrolase Family 43 / Subf 26	2
		Glycoside Hydrolase Family 43 / Subf 30	4
		Glycoside Hydrolase Family 43 / Subf 36	2
		Glycoside Hydrolase Family 44	1	endoglucanase (EC 3.2.1.4); xyloglucanase (EC 3.2.1.151)
		Glycoside Hydrolase Family 47	9	α-mannosidase (EC 3.2.1.113)
		Glycoside Hydrolase Family 51	3	endoglucanase (EC 3.2.1.4); endo-β-1,4-xylanase (EC 3.2.1.8); β-xylosidase (EC 3.2.1.37); α-L-arabinofuranosidase (EC 3.2.1.55)
		Glycoside Hydrolase Family 53	1	endo-β-1,4-galactanase (EC 3.2.1.89).
		Glycoside Hydrolase Family 55	2	exo-β-1,3-glucanase (EC 3.2.1.58); endo-β-1,3-glucanase (EC 3.2.1.39)
		Glycoside Hydrolase Family 71	5	α-1,3-glucanase (EC 3.2.1.59).
		Glycoside Hydrolase Family 72	1	β-1,3-glucanosyltransglycosylase (EC 2.4.1.-)
		Glycoside Hydrolase Family 76	2	α-1,6-mannanase (EC 3.2.1.101)
		Glycoside Hydrolase Family 78	5	α-L-rhamnosidase (EC 3.2.1.40); rhamnogalacturonan α-L-rhamnohydrolase (EC 3.2.1.174); L-Rhap-α-1,3-D-Apif -specific α-1,3-L-rhamnosidase (EC 3.2.1.-)
		Glycoside Hydrolase Family 79	11	β-glucuronidase (EC 3.2.1.31); hyaluronoglucuronidase (EC 3.2.1.36); heparanase (EC 3.2.1.166); baicalin β-glucuronidase (EC 3.2.1.167); β-4-O-methyl-glucuronidase (EC 3.2.1.-)
		Glycoside Hydrolase Family 81	1	endo-β-1,3-glucanase (EC 3.2.1.39)
		Glycoside Hydrolase Family 85	1	endo-β-N-acetylglucosaminidase (EC 3.2.1.96)
		Glycoside Hydrolase Family 88	1	d-4,5-unsaturated β-glucuronyl hydrolase (EC 3.2.1.-)
		Glycoside Hydrolase Family 92	7	mannosyl-oligosaccharide α-1,2-mannosidase (EC 3.2.1.113); mannosyl-oligosaccharide α-1,3-mannosidase (EC 3.2.1.-); mannosyl-oligosaccharide α-1,6-mannosidase (EC 3.2.1.-); α-mannosidase (EC 3.2.1.24); α-1,2-mannosidase (EC 3.2.1.-); α-1,3-mannosidase (EC 3.2.1.-); α-1,4-mannosidase (EC 3.2.1.-); mannosyl-1-phosphodiester α-1,P-mannosidase (EC 3.2.1.-)
		Glycoside Hydrolase Family 93	3	exo-α-L-1,5-arabinanase (EC 3.2.1.-)
		Glycoside Hydrolase Family 95	1	α-L-fucosidase (EC 3.2.1.51); α-1,2-L-fucosidase (EC 3.2.1.63); α-L-galactosidase (EC 3.2.1.-)
		Glycoside Hydrolase Family 105	6	unsaturated rhamnogalacturonyl hydrolase (EC 3.2.1.172); d-4,5-unsaturated β-glucuronyl hydrolase (EC 3.2.1.-)
		Glycoside Hydrolase Family 109	9	α-N-acetylgalactosaminidase (EC 3.2.1.49)
		Glycoside Hydrolase Family 115	1	xylan α-1,2-glucuronidase (3.2.1.131); α-(4-O-methyl)-glucuronidase (3.2.1.-)
		Glycoside Hydrolase Family 125	1	exo-α-1,6-mannosidase (EC 3.2.1.-)
		Glycoside Hydrolase Family 128	5	β-1,3-glucanase (EC 3.2.1.39)
		Glycoside Hydrolase Family 131	2	broad specificity exo-β-1,3/1,6-glucanase with endo-β-1,4-glucanase activity (EC 3.2.1.-);
		Glycoside Hydrolase Family 134	1	endo-β-1,4-mannanase (EC 3.2.1.78);
		Glycoside Hydrolase Family 135	1	α-1,4-galactosaminogalactan hydrolase (EC 3.2.1.-)
		Glycoside Hydrolase Family 145	1	L-Rhα-α-1,4-GlcA α-L-rhamnohydrolase (EC 3.2.1.-)
		GlycosylTransferase Family 1	3	UDP-glucuronosyltransferase (EC 2.4.1.17); zeatin O-β-xylosyltransferase (EC 2.4.2.40); 2-hydroxyacylsphingosine 1-β-galactosyltransferase (EC 2.4.1.45); N-acylsphingosine galactosyltransferase (EC 2.4.1.47); flavonol 3-O-glucosyltransferase (EC 2.4.1.91); anthocyanidin 3-O-glucosyltransferase (EC 2.4.1.115); sinapate 1-glucosyltransferase (EC 2.4.1.120); indole-3-acetate β-glucosyltransferase (E…
		GlycosylTransferase Family 2	3	cellulose synthase (EC 2.4.1.12); chitin synthase (EC 2.4.1.16); dolichyl-phosphate β-D-mannosyltransferase (EC 2.4.1.83); dolichyl-phosphate β-glucosyltransferase (EC 2.4.1.117); N-acetylglucosaminyltransferase (EC 2.4.1.-); N-acetylgalactosaminyltransferase (EC 2.4.1.-); hyaluronan synthase (EC 2.4.1.212); chitin oligosaccharide synthase (EC 2.4.1.-); β-1,3-glucan synthase (EC 2.4.1.34); β-1,4-…
		GlycosylTransferase Family 3	1	glycogen synthase (EC 2.4.1.11).
		GlycosylTransferase Family 4	12	sucrose synthase (EC 2.4.1.13); sucrose-phosphate synthase (EC 2.4.1.14); α-glucosyltransferase (EC 2.4.1.52); lipopolysaccharide N-acetylglucosaminyltransferase (EC 2.4.1.56); phosphatidylinositol α-mannosyltransferase (EC 2.4.1.57); GDP-Man: Man1GlcNAc2-PP-dolichol α-1,3-mannosyltransferase (EC 2.4.1.132); GDP-Man: Man3GlcNAc2-PP-dolichol/Man4GlcNAc2-PP-dolichol α-1,2-mannosyltransferase (EC 2.…
		GlycosylTransferase Family 8	2	lipopolysaccharide α-1,3-galactosyltransferase (EC 2.4.1.44); UDP-Glc: (glucosyl)lipopolysaccharide α-1,2-glucosyltransferase (EC 2.4.1.-); lipopolysaccharide glucosyltransferase 1 (EC 2.4.1.58); glycogenin glucosyltransferase (EC 2.4.1.186); inositol 1-α-galactosyltransferase (galactinol synthase) (EC 2.4.1.123); homogalacturonan α-1,4-galacturonosyltransferase (EC 2.4.1.43); UDP-GlcA: xylan α-g…
		GlycosylTransferase Family 15	1	glycolipid 2-α-mannosyltransferase (EC 2.4.1.131); GDP-Man: α-1,2-mannosyltransferase (EC 2.4.1.-).
		GlycosylTransferase Family 17	3	β-1,4-mannosyl-glycoprotein β-1,4-N-acetylglucosaminyltransferase (EC 2.4.1.144).
		GlycosylTransferase Family 20	1	α,α-trehalose-phosphate synthase [UDP-forming] (EC 2.4.1.15); Glucosylglycerol-phosphate synthase (EC 2.4.1.213); trehalose-6-P phosphatase (EC 3.1.3.12); [retaining] GDP-valeniol: validamine 7-phosphate valeniolyltransferase (EC 2.-.-.-)
		GlycosylTransferase Family 21	1	UDP-Glc: ceramide β-glucosyltransferase (EC 2.4.1.80).
		GlycosylTransferase Family 22	1	Dol-P-Man: Man6GlcNAc2-PP-Dol α-1,2-mannosyltransferase (EC 2.4.1.259); Dol-P-Man: Man8GlcNAc2-PP-Dol α-1,2-mannosyltransferase (EC 2.4.1.261); Dol-P-Man: Man2-GlcNAc-phosphatidylinositol α-1,2-mannosyltransferase (EC 2.4.1.-); Dol-P-Man: Man3-GlcNAc-phosphatidylinositol α-1,2-mannosyltransferase (EC 2.4.1.-)
		GlycosylTransferase Family 23	1	N-acetyl-β-D-glucosaminide α-1,6-L-fucosyltransferase (EC 2.4.1.68); chitin-oligosaccharide α-1,6-L-fucosyltransferase (EC 2.4.1.-)
		GlycosylTransferase Family 24	1	UDP-Glc: glycoprotein α-glucosyltransferase (EC 2.4.1.-).
		GlycosylTransferase Family 25	1	lipopolysaccharide β-1,4-galactosyltransferase (EC 2.4.1.-); β-1,3-glucosyltransferase (EC 2.4.1.-); β-1,2-glucosyltransferase (EC 2.4.1.-); β-1,2-galactosyltransferase (EC 2.4.1.-); LPS β-1,4-galactosyltransferase (EC 2.4.1.-); occidiofungin β-xylosyltransferase (EC 2.4.2.-); UDP-Gal:procollagen β-galactosyltransferase (EC 2.4.1.50)
		GlycosylTransferase Family 28	1	1,2-diacylglycerol 3-β-galactosyltransferase (EC 2.4.1.46); 1,2-diacylglycerol 3-β-glucosyltransferase (EC 2.4.1.157); UDP-GlcNAc: Und-PP-MurAc-pentapeptide β-N-acetylglucosaminyltransferase (EC 2.4.1.227); digalactosyldiacylglycerol synthase (EC 2.4.1.241)
		GlycosylTransferase Family 32	3	α-1,6-mannosyltransferase (EC 2.4.1.-); α-1,4-N-acetylglucosaminyltransferase (EC 2.4.1.-); α-1,4-N-acetylgalactosaminyltransferase (EC 2.4.1.-); GDP-Man: inositol-phosphorylceramide transferase (EC 2.4.1.-); UDP-Gal: β-galactoside α-1,4-galactosyltransferase (EC 2.4.1.-); UDP-Gal: lactose/N-acetyl-lactosamine α-1,4-galactosyltransferase (EC 2.4.1.-)
		GlycosylTransferase Family 33	4	GDP-Man: chitobiosyldiphosphodolichol β-mannosyltransferase (EC 2.4.1.142).
		GlycosylTransferase Family 39	2	Dol-P-Man: protein α-mannosyltransferase (EC 2.4.1.109)
		GlycosylTransferase Family 48	1	1,3-β-glucan synthase (EC 2.4.1.34)
		GlycosylTransferase Family 49	1	β-1,3-N-acetylglucosaminyltransferase (EC 2.4.1.-).
		GlycosylTransferase Family 50	2	Dol-P-Man α-1,4-mannosyltransferase (EC 2.4.1.-)
		GlycosylTransferase Family 57	1	Dol-P-Glc: α-1,3-glucosyltransferase (EC 2.4.1.-)
		GlycosylTransferase Family 58	1	Dol-P-Man: Man5GlcNAc2-PP-Dol α-1,3-mannosyltransferase (EC 2.4.1.258)
		GlycosylTransferase Family 59	1	Dol-P-Glc: Glc2Man9GlcNAc2-PP-Dol α-1,2-glucosyltransferase (EC 2.4.1.256)
		GlycosylTransferase Family 66	1	dolichyl-diphosphooligosaccharideâ€”protein glycotransferase (EC 2.4.99.18); undecaprenyl-diphosphooligosaccharideâ€”protein glycotransferase (EC 2.4.99.19)
		GlycosylTransferase Family 68	2	GDP-Fuc: protein O-α-fucosyltransferase (EC 2.4.1.-)
		GlycosylTransferase Family 69	1	GDP-Man: α-1,3-mannosyltransferase (EC 2.4.1.-)
		GlycosylTransferase Family 76	3	Dol-P-Man: α-1,6-mannosyltransferase (EC 2.4.1.-)
		GlycosylTransferase Family 90	5	UDP-Xyl: (mannosyl) glucuronoxylomannan/galactoxylomannan β-1,2-xylosyltransferase (EC 2.4.2.-); UDP-Glc: protein O-β-glucosyltransferase (EC 2.4.1.-); UDP-Xyl: protein O-β-xylosyltransferase (EC 2.4.2.-)
		Polysaccharide Lyase Family 1 / Subf 2	1	pectate lyase (EC 4.2.2.2); exo-pectate lyase (EC 4.2.2.9); pectin lyase (EC 4.2.2.10).
		Polysaccharide Lyase Family 1 / Subf 4	1
		Polysaccharide Lyase Family 1 / Subf 6	1
		Polysaccharide Lyase Family 1 / Subf 7	4
		Polysaccharide Lyase Family 1 / Subf 10	1
		Polysaccharide Lyase Family 3 / Subf 2	5	pectate lyase (EC 4.2.2.2).
		Polysaccharide Lyase Family 4 / Subf 1	3	rhamnogalacturonan endolyase (EC 4.2.2.23).
		Polysaccharide Lyase Family 8	3	hyaluronate lyase (EC 4.2.2.1); chondroitin AC lyase (EC 4.2.2.5); xanthan lyase (EC 4.2.2.12); chondroitin ABC lyase (EC 4.2.2.20)
		Polysaccharide Lyase Family 12	1	heparin-sulfate lyase (EC 4.2.2.8)
		Polysaccharide Lyase Family 14 / Subf 1	1	alginate lyase (EC 4.2.2.3); exo-oligoalginate lyase (EC 4.2.2.-); β-1,4-glucuronan lyase (EC 4.2.2.14)
		Polysaccharide Lyase Family 14 / Subf 4	2
		Polysaccharide Lyase Family 14 / Subf 5	1
		Polysaccharide Lyase Family 26	1	rhamnogalacturonan exolyase (EC 4.2.2.24).
		Carbohydrate Esterase Family 1	9	acetyl xylan esterase (EC 3.1.1.72); cinnamoyl esterase (EC 3.1.1.-); feruloyl esterase (EC 3.1.1.73); carboxylesterase (EC 3.1.1.1); S-formylglutathione hydrolase (EC 3.1.2.12); diacylglycerol O-acyltransferase (EC 2.3.1.20); trehalose 6-O-mycolyltransferase (EC 2.3.1.122)
		Carbohydrate Esterase Family 3	1	acetyl xylan esterase (EC 3.1.1.72).
		Carbohydrate Esterase Family 4	11	acetyl xylan esterase (EC 3.1.1.72); chitin deacetylase (EC 3.5.1.41); chitooligosaccharide deacetylase (EC 3.5.1.-); peptidoglycan GlcNAc deacetylase (EC 3.5.1.-); peptidoglycan N-acetylmuramic acid deacetylase (EC 3.5.1.-).
		Carbohydrate Esterase Family 5	6	acetyl xylan esterase (EC 3.1.1.72); cutinase (EC 3.1.1.74)
		Carbohydrate Esterase Family 7	1	acetyl xylan esterase (EC 3.1.1.72); cephalosporin-C deacetylase (EC 3.1.1.41).
		Carbohydrate Esterase Family 8	4	pectin methylesterase (EC 3.1.1.11).
		Carbohydrate Esterase Family 9	1	N-acetylglucosamine 6-phosphate deacetylase (EC 3.5.1.25); N-acetylglucosamine 6-phosphate deacetylase (EC 3.5.1.80)
		Carbohydrate Esterase Family 10	29	arylesterase (EC 3.1.1.-); carboxyl esterase (EC 3.1.1.3); acetylcholinesterase (EC 3.1.1.7); cholinesterase (EC 3.1.1.8); sterol esterase (EC 3.1.1.13); brefeldin A esterase (EC 3.1.1.-).
		Carbohydrate Esterase Family 12	9	pectin acetylesterase (EC 3.1.1.-); rhamnogalacturonan acetylesterase (EC 3.1.1.-); acetyl xylan esterase (EC 3.1.1.72)
		Carbohydrate Esterase Family 14	1	N-acetyl-1-D-myo-inosityl-2-amino-2-deoxy-α-D-glucopyranoside deacetylase (EC 3.5.1.89); diacetylchitobiose deacetylase (EC 3.5.1.-); mycothiol S-conjugate amidase (EC 3.5.1.-)
		Carbohydrate Esterase Family 16	10	acetylesterase (EC 3.1.1.6) active on various carbohydrate acetyl esters
		Carbohydrate-Binding Module Family 1	15	Modules of approx. 40 residues found almost exclusively in fungi. The cellulose-binding function has been demonstrated in many cases, and appears to be mediated by three aromatic residues separated by about 10.4 angstrom and which form a flat surface. The only non-fungal occurence of CBM1 is in an algal non-hydrolytic polysaccharide-binding protein which is composed of four repeated CBM1 modules.…
		Carbohydrate-Binding Module Family 8	1	The cellulose-binding module from a cellulase of the slime mold Dictyostelium discoideum has been experimentally shown to bind cellulose.
		Carbohydrate-Binding Module Family 12	1	Modules of approx. 40-60 residues. The majority of these modules is found among chitinases where the function is chitin-binding. Distantly related to the CBM5 family.
		Carbohydrate-Binding Module Family 13	6	Modules of approx. 150 residues which always appear as a threefold internal repeat. The only apparent exception to this, xylanase II of Actinomadura sp. FC7 (GenBank U08894), is in fact not completely sequenced. These modules were first identified in several plant lectins such as ricin or agglutinin of Ricinus communis which bind galactose residues. The three-dimensional structure of a plant lect…
		Carbohydrate-Binding Module Family 16	1	Carbohydrate-binding module 16. Binding to cellulose and glucomannan demonstrated [B. Bae et al (2008) J Biol Chem. 283:12415-25 (PMID: 18025086)]
		Carbohydrate-Binding Module Family 18	2	Modules of approx. 40 residues. The chitin-binding function has been demonstrated in many cases. These modules are found attached to a number of chitinase catalytic domains, but also in non-catalytic proteins either in isolation or as multiple repeats.
		Carbohydrate-Binding Module Family 19	4	Modules of 60-70 residues with chitin-binding function.
		Carbohydrate-Binding Module Family 21	2	Modules of approx. 100 residues. The granular starch-binding function has been demonstrated in one case. Sometimes designated as starch-binding domains (SBD).
		Carbohydrate-Binding Module Family 32	2	Binding to galactose and lactose has been demonstrated for the module of Micromonospora viridifaciens sialidase (PMID: 16239725). Binding to polygalacturonic acid has been shown for a Yersinia member (PMID: 17292916). Binding to LacNAc (β-D-galactosyl-1,4-β-D-N-acetylglucosamine) has been shown for an N-acetylglucosaminidase from Clostridium perfingens (PMID: 16990278).
		Carbohydrate-Binding Module Family 48	1	Modules of approx. 100 residues with glycogen-binding function, appended to GH13 modules. Also found in the beta subunit (glycogen-binding) of AMP-activated protein kinases (AMPK)
		Carbohydrate-Binding Module Family 50	7	Modules of approx. 50 residues found attached to various enzymes from families GH18, GH19, GH23, GH24, GH25 and GH73, i.e. enzymes cleaving either chitin or peptidoglycan. Binding to chitopentaose demonstrated in the case of Pteris ryukyuensis chitinase A [Ohnuma T et al. (2008) J. Biol. Chem. 283:5178-87 (PMID: 18083709)]. CBM50 modules are also found in a multitude of other enzymes targeting th…
		Carbohydrate-Binding Module Family 67	19	Fujimoto et al. [PMID : 23486481] disclosed the L-rhamnose binding activity and 3-D structure of the CBM67 of Streptomyces avermitilis α-L-rhamnosidase (SaRha78A)
	* Classes of carbohydrate-active enzymes were of the study by Lombard et al. The carbohydrate-active enzymes database (XAZy) in 2013. Nucleic Acids Res. 42:D490-5 (2014).

## Sheet: B
	Supplementary Table 2B. The result of hmmer search in dbCAN.
	Gene identifier	Subject*	e-value	Subject start	Subject end	Query start	Query end	Coverage
	augustus-scaffold13|size750230-processed-gene-0.825-mRNA-1	AA1_1.hmm	3.5e-142	1	311	32	348	0.99359
	augustus-scaffold44|size275430-processed-gene-0.183-mRNA-1	AA1_1.hmm	1.2e-132	2	311	22	329	0.990385
	augustus-scaffold44|size275430-processed-gene-0.184-mRNA-1	AA1_1.hmm	1.8e-132	2	311	22	329	0.990385
	maker-scaffold2|size1380667-augustus-gene-0.1293-mRNA-1	AA1_1.hmm	1.4e-152	1	307	32	339	0.980769
	maker-scaffold2|size1380667-snap-gene-0.1467-mRNA-1	AA1_1.hmm	4.5e-141	1	311	32	368	0.99359
	maker-scaffold2|size1380667-snap-gene-0.1468-mRNA-1	AA1_1.hmm	4.2e-77	98	311	7	206	0.682692
	maker-scaffold28|size457382-snap-gene-0.360-mRNA-1	AA1_1.hmm	2.4e-142	1	311	40	370	0.99359
	maker-scaffold3|size1309873-augustus-gene-0.1376-mRNA-1	AA1_1.hmm	3.6e-127	17	302	62	352	0.913462
	maker-scaffold79|size107116-augustus-gene-0.120-mRNA-1	AA1_1.hmm	9.1e-136	1	302	32	341	0.964744
	genemark-scaffold24|size1079275-processed-gene-0.179-mRNA-1	AA1_2.hmm	5.2e-138	2	339	40	401	0.991176
	augustus-scaffold2|size1380667-processed-gene-0.1001-mRNA-1	AA12.hmm	1.2e-59	8	305	26	342	0.740648
	genemark-scaffold2|size1380667-processed-gene-0.130-mRNA-1	AA12.hmm	2.7e-89	8	401	25	448	0.98005
	genemark-scaffold2|size1380667-processed-gene-0.131-mRNA-1	AA12.hmm	4.7e-66	8	341	26	396	0.830424
	augustus-scaffold115|size71500-processed-gene-0.17-mRNA-1	AA2.hmm	4.5e-104	1	254	40	299	0.992157
	augustus-scaffold38|size292390-processed-gene-0.286-mRNA-1	AA2.hmm	2.7e-92	3	255	58	306	0.988235
	genemark-scaffold1|size1654360-processed-gene-0.351-mRNA-1	AA2.hmm	5.9e-26	18	206	65	259	0.737255
	maker-scaffold34|size346376-augustus-gene-0.315-mRNA-1	AA2.hmm	7.1e-56	16	253	112	351	0.929412
	snap-scaffold38|size292390-processed-gene-0.183-mRNA-1	AA2.hmm	1e-85	2	195	31	234	0.756863
	augustus-scaffold3|size1309873-processed-gene-0.1216-mRNA-1	AA3.hmm	5.2e-97	87	404	365	941	0.512945
	genemark-scaffold142|size31154-processed-gene-0.6-mRNA-1	AA3.hmm	1.3e-81	87	398	11	543	0.503236
	genemark-scaffold25|size362950-processed-gene-0.108-mRNA-1	AA3.hmm	6e-87	88	397	12	556	0.5
	genemark-scaffold72|size128112-processed-gene-0.12-mRNA-1	AA3.hmm	2.4e-87	87	399	11	543	0.504854
	augustus-scaffold2|size1380667-processed-gene-0.1241-mRNA-1	AA3_2.hmm	1.2e-171	3	569	30	631	0.992982
	augustus-scaffold3|size1309873-processed-gene-0.1039-mRNA-1	AA3_2.hmm	1.7e-92	2	533	43	578	0.931579
	augustus-scaffold30|size339939-processed-gene-0.256-mRNA-1	AA3_2.hmm	4e-167	3	568	32	595	0.991228
	augustus-scaffold40|size277078-processed-gene-0.40-mRNA-1	AA3_2.hmm	9e-70	17	567	46	608	0.964912
	augustus-scaffold53|size203879-processed-gene-0.131-mRNA-1	AA3_2.hmm	8e-118	3	566	12	581	0.987719
	genemark-scaffold108|size66096-processed-gene-0.22-mRNA-1	AA3_2.hmm	1.1e-99	3	569	35	624	0.992982
	genemark-scaffold12|size676911-processed-gene-0.84-mRNA-1	AA3_2.hmm	3.1e-111	3	565	32	611	0.985965
	genemark-scaffold2|size1380667-processed-gene-0.194-mRNA-1	AA3_2.hmm	3e-185	3	569	57	618	0.992982
	genemark-scaffold28|size457382-processed-gene-0.25-mRNA-1	AA3_2.hmm	3e-98	3	568	12	603	0.991228
	genemark-scaffold29|size339304-processed-gene-0.59-mRNA-1	AA3_2.hmm	2.5e-105	1	568	40	626	0.994737
	genemark-scaffold29|size339304-processed-gene-0.86-mRNA-1	AA3_2.hmm	1.9e-183	2	569	35	600	0.994737
	genemark-scaffold30|size339939-processed-gene-0.88-mRNA-1	AA3_2.hmm	2.4e-81	126	565	102	563	0.770175
	genemark-scaffold35|size306950-processed-gene-0.51-mRNA-1	AA3_2.hmm	1.7e-100	4	567	47	630	0.987719
	genemark-scaffold40|size277078-processed-gene-0.68-mRNA-1	AA3_2.hmm	3.4e-72	3	567	32	608	0.989474
	genemark-scaffold53|size203879-processed-gene-0.29-mRNA-1	AA3_2.hmm	3.4e-98	5	568	30	587	0.987719
	maker-scaffold2|size1380667-augustus-gene-0.1295-mRNA-1	AA3_2.hmm	2.3e-184	3	569	33	594	0.992982
	maker-scaffold2|size1380667-augustus-gene-0.1296-mRNA-1	AA3_2.hmm	6.8e-186	3	569	32	596	0.992982
	maker-scaffold2|size1380667-snap-gene-0.1411-mRNA-1	AA3_2.hmm	1.3e-118	3	386	32	444	0.67193
	maker-scaffold2|size1380667-snap-gene-0.1470-mRNA-1	AA3_2.hmm	1.3e-164	2	569	34	612	0.994737
	maker-scaffold33|size315478-augustus-gene-0.277-mRNA-1	AA3_2.hmm	1.2e-178	3	569	18	596	0.992982
	maker-scaffold33|size315478-snap-gene-0.295-mRNA-1	AA3_2.hmm	1.1e-115	2	385	32	441	0.67193
	maker-scaffold33|size315478-snap-gene-0.298-mRNA-1	AA3_2.hmm	1.5e-163	3	545	32	597	0.950877
	maker-scaffold47|size234272-augustus-gene-0.214-mRNA-1	AA3_2.hmm	5.5e-174	12	569	8	561	0.977193
	maker-scaffold48|size456668-augustus-gene-0.423-mRNA-1	AA3_2.hmm	4e-166	4	570	12	565	0.992982
	maker-scaffold48|size456668-augustus-gene-0.424-mRNA-1	AA3_2.hmm	3.5e-121	4	383	36	430	0.664912
	maker-scaffold48|size456668-snap-gene-0.451-mRNA-1	AA3_2.hmm	3.5e-152	3	568	32	603	0.991228
	maker-scaffold48|size456668-snap-gene-0.452-mRNA-1	AA3_2.hmm	9e-141	3	569	37	623	0.992982
	maker-scaffold6|size716710-snap-gene-0.799-mRNA-1	AA3_2.hmm	3.1e-140	3	567	28	581	0.989474
	maker-scaffold61|size155433-snap-gene-0.190-mRNA-1	AA3_2.hmm	2.8e-117	121	566	163	598	0.780702
	maker-scaffold92|size112508-snap-gene-0.87-mRNA-1	AA3_2.hmm	6.8e-164	8	568	9	561	0.982456
	snap-scaffold2|size1380667-processed-gene-0.846-mRNA-1	AA3_2.hmm	1.3e-119	4	566	52	649	0.985965
	snap-scaffold31|size340688-processed-gene-0.149-mRNA-1	AA3_2.hmm	3.3e-172	2	568	33	610	0.992982
	snap-scaffold348|size4077-processed-gene-0.4-mRNA-1	AA3_2.hmm	3.5e-135	3	384	12	403	0.668421
	snap-scaffold47|size234272-processed-gene-0.114-mRNA-1	AA3_2.hmm	7e-190	3	566	31	615	0.987719
	snap-scaffold90|size87569-processed-gene-0.76-mRNA-1	AA3_2.hmm	2.3e-77	48	552	45	594	0.884211
	genemark-scaffold2|size1380667-processed-gene-0.260-mRNA-1	AA3_3.hmm	1.1e-163	91	591	68	573	0.846024
	genemark-scaffold3|size1309873-processed-gene-0.145-mRNA-1	AA3_3.hmm	2e-107	232	591	446	801	0.607445
	maker-scaffold75|size112359-augustus-gene-0.106-mRNA-1	AA3_3.hmm	4.7e-265	2	591	5	624	0.996616
	genemark-scaffold21|size417018-processed-gene-0.111-mRNA-1	AA3_4.hmm	2.3e-143	3	385	22	431	0.684588
	augustus-scaffold73|size115845-processed-gene-0.21-mRNA-1	AA5_1.hmm	2.3e-215	8	558	26	619	0.976909
	augustus-scaffold8|size736077-processed-gene-0.512-mRNA-1	AA5_1.hmm	3.4e-91	7	297	18	306	0.515098
	augustus-scaffold8|size736077-processed-gene-0.585-mRNA-1	AA5_1.hmm	8e-171	11	535	39	557	0.930728
	genemark-scaffold1|size1654360-processed-gene-0.337-mRNA-1	AA5_1.hmm	3.5e-215	10	562	211	765	0.980462
	genemark-scaffold34|size346376-processed-gene-0.94-mRNA-1	AA5_1.hmm	5.6e-228	9	558	35	593	0.975133
	genemark-scaffold8|size736077-processed-gene-0.121-mRNA-1	AA5_1.hmm	4.7e-179	11	544	22	549	0.946714
	genemark-scaffold8|size736077-processed-gene-0.32-mRNA-1	AA5_1.hmm	2.7e-182	5	545	16	550	0.959147
	genemark-scaffold8|size736077-processed-gene-0.33-mRNA-1	AA5_1.hmm	2.3e-142	82	545	74	550	0.82238
	genemark-scaffold8|size736077-processed-gene-0.35-mRNA-1	AA5_1.hmm	3e-178	6	545	16	549	0.957371
	snap-scaffold29|size339304-processed-gene-0.192-mRNA-1	AA5_1.hmm	4.7e-201	59	557	77	626	0.884547
	maker-scaffold24|size1079275-augustus-gene-0.1042-mRNA-1	AA6.hmm	3e-86	1	195	67	262	0.994872
	maker-scaffold24|size1079275-augustus-gene-0.1043-mRNA-1	AA6.hmm	1.7e-87	1	195	7	202	0.994872
	augustus-scaffold24|size1079275-processed-gene-0.877-mRNA-1	AA7.hmm	2e-61	8	454	29	453	0.973799
	augustus-scaffold39|size833217-processed-gene-0.170-mRNA-1	AA7.hmm	8.3e-70	13	454	39	458	0.962882
	augustus-scaffold39|size833217-processed-gene-0.55-mRNA-1	AA7.hmm	2.2e-52	26	277	71	325	0.548035
	augustus-scaffold8|size736077-processed-gene-0.628-mRNA-1	AA7.hmm	4.7e-48	14	246	34	280	0.50655
	genemark-scaffold2|size1380667-processed-gene-0.319-mRNA-1	AA7.hmm	2e-40	6	238	61	289	0.50655
	genemark-scaffold21|size417018-processed-gene-0.82-mRNA-1	AA7.hmm	4.2e-73	5	242	30	267	0.517467
	genemark-scaffold31|size340688-processed-gene-0.73-mRNA-1	AA7.hmm	1.1e-24	117	455	279	612	0.737991
	genemark-scaffold42|size337398-processed-gene-0.4-mRNA-1	AA7.hmm	3.2e-86	4	455	48	492	0.984716
	genemark-scaffold42|size337398-processed-gene-0.5-mRNA-1	AA7.hmm	6.3e-76	3	457	43	521	0.991266
	genemark-scaffold6|size716710-processed-gene-0.112-mRNA-1	AA7.hmm	6.6e-48	24	453	129	550	0.936681
	genemark-scaffold63|size151953-processed-gene-0.32-mRNA-1	AA7.hmm	2.7e-85	4	458	44	490	0.991266
	genemark-scaffold63|size151953-processed-gene-0.8-mRNA-1	AA7.hmm	3.6e-86	4	458	44	491	0.991266
	maker-scaffold18|size487093-augustus-gene-0.421-mRNA-1	AA8.hmm	3.7e-239	131	746	91	703	0.754601
	maker-scaffold18|size487093-snap-gene-0.465-mRNA-1	AA8.hmm	3.5e-283	14	779	17	756	0.93865
	augustus-scaffold10|size958245-processed-gene-0.820-mRNA-1	AA9.hmm	3.4e-53	5	208	13	238	0.922727
	augustus-scaffold10|size958245-processed-gene-0.896-mRNA-1	AA9.hmm	1.1e-67	2	219	11	230	0.986364
	augustus-scaffold18|size487093-processed-gene-0.341-mRNA-1	AA9.hmm	1.1e-74	3	219	9	228	0.981818
	augustus-scaffold20|size447433-processed-gene-0.55-mRNA-1	AA9.hmm	2.2e-62	2	219	8	225	0.986364
	augustus-scaffold29|size339304-processed-gene-0.273-mRNA-1	AA9.hmm	7.4e-61	2	214	8	221	0.963636
	augustus-scaffold40|size277078-processed-gene-0.57-mRNA-1	AA9.hmm	1.3e-71	3	219	9	233	0.981818
	augustus-scaffold44|size275430-processed-gene-0.212-mRNA-1	AA9.hmm	1.2e-62	3	220	9	243	0.986364
	augustus-scaffold8|size736077-processed-gene-0.527-mRNA-1	AA9.hmm	2.8e-71	2	219	6	220	0.986364
	genemark-scaffold12|size676911-processed-gene-0.45-mRNA-1	AA9.hmm	3.9e-54	4	220	10	202	0.981818
	genemark-scaffold21|size417018-processed-gene-0.14-mRNA-1	AA9.hmm	5.5e-49	4	219	9	200	0.977273
	genemark-scaffold21|size417018-processed-gene-0.15-mRNA-1	AA9.hmm	1.5e-61	2	220	7	202	0.990909
	genemark-scaffold21|size417018-processed-gene-0.73-mRNA-1	AA9.hmm	2.2e-63	2	220	7	202	0.990909
	genemark-scaffold21|size417018-processed-gene-0.79-mRNA-1	AA9.hmm	1.4e-69	2	220	10	238	0.990909
	genemark-scaffold23|size370514-processed-gene-0.17-mRNA-1	AA9.hmm	2.2e-66	1	219	5	216	0.990909
	genemark-scaffold24|size1079275-processed-gene-0.83-mRNA-1	AA9.hmm	1e-60	4	213	9	216	0.95
	genemark-scaffold4|size823649-processed-gene-0.195-mRNA-1	AA9.hmm	1.9e-72	2	219	173	393	0.986364
	genemark-scaffold48|size456668-processed-gene-0.107-mRNA-1	AA9.hmm	1.4e-67	3	219	9	229	0.981818
	genemark-scaffold48|size456668-processed-gene-0.108-mRNA-1	AA9.hmm	5.4e-62	3	219	9	232	0.981818
	genemark-scaffold49|size221091-processed-gene-0.59-mRNA-1	AA9.hmm	1.8e-55	4	219	9	218	0.977273
	genemark-scaffold70|size155864-processed-gene-0.12-mRNA-1	AA9.hmm	6.8e-56	3	219	7	203	0.981818
	maker-scaffold131|size36880-snap-gene-0.26-mRNA-1	AA9.hmm	1.6e-62	2	219	7	226	0.986364
	maker-scaffold57|size174406-augustus-gene-0.187-mRNA-1	AA9.hmm	6.1e-72	4	220	7	220	0.981818
	maker-scaffold57|size174406-snap-gene-0.203-mRNA-1	AA9.hmm	7e-75	3	220	6	222	0.986364
	snap-scaffold27|size452887-processed-gene-0.149-mRNA-1	AA9.hmm	1.1e-49	4	220	13	218	0.981818
	augustus-scaffold111|size97244-processed-gene-0.15-mRNA-1	CBM1.hmm	7.2e-09	8	29	33	54	0.724138
	augustus-scaffold3|size1309873-processed-gene-0.1074-mRNA-1	CBM1.hmm	1.2e-13	2	29	25	52	0.931034
	augustus-scaffold95|size80950-processed-gene-0.0-mRNA-1	CBM1.hmm	5e-15	2	29	24	51	0.931034
	augustus-scaffold95|size80950-processed-gene-0.1-mRNA-1	CBM1.hmm	1.9e-14	2	29	26	53	0.931034
	genemark-scaffold124|size85254-processed-gene-0.22-mRNA-1	CBM1.hmm	1.2e-08	2	29	48	75	0.931034
	genemark-scaffold124|size85254-processed-gene-0.23-mRNA-1	CBM1.hmm	1.3e-13	2	29	57	84	0.931034
	genemark-scaffold131|size36880-processed-gene-0.11-mRNA-1	CBM1.hmm	3.7e-10	2	29	11	38	0.931034
	genemark-scaffold15|size546248-processed-gene-0.91-mRNA-1	CBM1.hmm	1.1e-15	2	29	24	51	0.931034
	genemark-scaffold3|size1309873-processed-gene-0.143-mRNA-1	CBM1.hmm	1.2e-13	2	29	214	241	0.931034
	genemark-scaffold3|size1309873-processed-gene-0.87-mRNA-1	CBM1.hmm	3.7e-16	2	29	27	54	0.931034
	genemark-scaffold45|size237852-processed-gene-0.86-mRNA-1	CBM1.hmm	1.1e-13	1	29	21	49	0.965517
	genemark-scaffold5|size746467-processed-gene-0.108-mRNA-1	CBM1.hmm	1.4e-14	2	29	23	50	0.931034
	genemark-scaffold6|size716710-processed-gene-0.206-mRNA-1	CBM1.hmm	2.5e-13	2	29	29	56	0.931034
	maker-scaffold1|size1654360-snap-gene-0.1884-mRNA-1	CBM1.hmm	4.2e-15	2	29	25	52	0.931034
	maker-scaffold2|size1380667-augustus-gene-0.1309-mRNA-1	CBM1.hmm	8.3e-15	2	29	23	50	0.931034
	augustus-scaffold38|size292390-processed-gene-0.259-mRNA-1	CBM12.hmm	4.3e-09	3	34	5	36	0.911765
	augustus-scaffold37|size307999-processed-gene-0.0-mRNA-1	CBM13.hmm	2.9e-20	14	135	39	160	0.643617
	augustus-scaffold71|size130430-processed-gene-0.12-mRNA-1	CBM13.hmm	2.9e-21	7	131	179	304	0.659574
	augustus-scaffold75|size112359-processed-gene-0.16-mRNA-1	CBM13.hmm	1.4e-08	4	143	12	152	0.739362
	genemark-scaffold34|size346376-processed-gene-0.32-mRNA-1	CBM13.hmm	1e-23	11	132	181	303	0.643617
	genemark-scaffold53|size203879-processed-gene-0.30-mRNA-1	CBM13.hmm	2.8e-15	12	115	116	225	0.547872
	genemark-scaffold75|size112359-processed-gene-0.49-mRNA-1	CBM13.hmm	9e-08	4	140	12	149	0.723404
	genemark-scaffold2|size1380667-processed-gene-0.159-mRNA-1	CBM16.hmm	0.00024	45	107	140	214	0.534483
	genemark-scaffold150|size22827-processed-gene-0.9-mRNA-1	CBM18.hmm	1.1e-12	2	38	77	115	0.947368
	genemark-scaffold8|size736077-processed-gene-0.0-mRNA-1	CBM18.hmm	1.5e-05	8	35	50	77	0.710526
	augustus-scaffold2|size1380667-processed-gene-0.1078-mRNA-1	CBM19.hmm	0.00076	9	37	253	280	0.622222
	augustus-scaffold33|size315478-processed-gene-0.229-mRNA-1	CBM19.hmm	4.3e-05	7	44	257	293	0.822222
	genemark-scaffold24|size1079275-processed-gene-0.214-mRNA-1	CBM19.hmm	0.00084	9	44	69	103	0.777778
	genemark-scaffold5|size746467-processed-gene-0.152-mRNA-1	CBM19.hmm	1.9e-08	7	44	46	82	0.822222
	augustus-scaffold15|size546248-processed-gene-0.353-mRNA-1	CBM21.hmm	3.5e-18	15	107	327	474	0.859813
	genemark-scaffold19|size869298-processed-gene-0.271-mRNA-1	CBM21.hmm	1.7e-31	3	105	327	428	0.953271
	genemark-scaffold87|size98926-processed-gene-0.29-mRNA-1	CBM32.hmm	1.4e-06	10	89	45	153	0.637097
	maker-scaffold39|size833217-snap-gene-0.939-mRNA-1	CBM32.hmm	9.5e-06	15	88	23	102	0.58871
	snap-scaffold11|size656942-processed-gene-0.588-mRNA-1	CBM48.hmm	3.4e-10	2	45	55	108	0.565789
	augustus-scaffold150|size22827-processed-gene-0.3-mRNA-1	CBM50.hmm	1.5e-05	3	39	23	63	0.9
	genemark-scaffold10|size958245-processed-gene-0.225-mRNA-1	CBM50.hmm	9.8e-07	1	40	478	521	0.975
	genemark-scaffold114|size56319-processed-gene-0.21-mRNA-1	CBM50.hmm	5.2e-07	1	40	910	954	0.975
	genemark-scaffold12|size676911-processed-gene-0.37-mRNA-1	CBM50.hmm	8.1e-09	1	39	94	140	0.95
	genemark-scaffold15|size546248-processed-gene-0.88-mRNA-1	CBM50.hmm	1.5e-10	1	40	143	186	0.975
	genemark-scaffold18|size487093-processed-gene-0.39-mRNA-1	CBM50.hmm	2e-07	1	39	1329	1373	0.95
	snap-scaffold40|size277078-processed-gene-0.205-mRNA-1	CBM50.hmm	4.8e-08	1	39	41	86	0.95
	augustus-scaffold161|size18584-processed-gene-0.0-mRNA-1	CBM67.hmm	1.2e-22	1	173	56	213	0.977273
	augustus-scaffold21|size417018-processed-gene-0.266-mRNA-1	CBM67.hmm	7.3e-28	1	175	217	369	0.988636
	augustus-scaffold21|size417018-processed-gene-0.270-mRNA-1	CBM67.hmm	2.3e-22	1	176	113	270	0.994318
	augustus-scaffold21|size417018-processed-gene-0.273-mRNA-1	CBM67.hmm	2.6e-23	1	176	162	312	0.994318
	augustus-scaffold21|size417018-processed-gene-0.275-mRNA-1	CBM67.hmm	7.7e-22	1	176	123	280	0.994318
	augustus-scaffold306|size7495-processed-gene-0.0-mRNA-1	CBM67.hmm	2.2e-23	1	176	190	347	0.994318
	augustus-scaffold306|size7495-processed-gene-0.1-mRNA-1	CBM67.hmm	1.2e-23	29	176	5	130	0.835227
	augustus-scaffold407|size3477-processed-gene-0.1-mRNA-1	CBM67.hmm	6.5e-20	1	163	174	318	0.920455
	augustus-scaffold59|size163267-processed-gene-0.31-mRNA-1	CBM67.hmm	1.3e-23	1	169	243	393	0.954545
	genemark-scaffold12|size676911-processed-gene-0.25-mRNA-1	CBM67.hmm	3.9e-26	1	176	159	313	0.994318
	genemark-scaffold19|size869298-processed-gene-0.107-mRNA-1	CBM67.hmm	7.3e-14	2	171	616	762	0.960227
	genemark-scaffold21|size417018-processed-gene-0.21-mRNA-1	CBM67.hmm	2.2e-23	3	176	160	316	0.982955
	genemark-scaffold21|size417018-processed-gene-0.23-mRNA-1	CBM67.hmm	5.1e-29	1	176	27	184	0.994318
	genemark-scaffold21|size417018-processed-gene-0.26-mRNA-1	CBM67.hmm	4e-29	1	176	141	289	0.994318
	genemark-scaffold21|size417018-processed-gene-0.30-mRNA-1	CBM67.hmm	1.5e-26	1	176	183	338	0.994318
	genemark-scaffold21|size417018-processed-gene-0.76-mRNA-1	CBM67.hmm	1.6e-22	1	176	418	573	0.994318
	genemark-scaffold489|size2952-processed-gene-0.1-mRNA-1	CBM67.hmm	5e-27	3	176	63	215	0.982955
	genemark-scaffold57|size174406-processed-gene-0.48-mRNA-1	CBM67.hmm	2.6e-24	2	175	30	178	0.982955
	snap-scaffold27|size452887-processed-gene-0.179-mRNA-1	CBM67.hmm	5.6e-22	1	176	179	336	0.994318
	genemark-scaffold19|size869298-processed-gene-0.267-mRNA-1	CBM8.hmm	8.1e-10	2	114	75	184	0.783217
	genemark-scaffold10|size958245-processed-gene-0.215-mRNA-1	CE1.hmm	1.8e-20	7	147	39	198	0.61674
	genemark-scaffold13|size750230-processed-gene-0.100-mRNA-1	CE1.hmm	1.1e-06	27	209	139	407	0.801762
	genemark-scaffold17|size527624-processed-gene-0.71-mRNA-1	CE1.hmm	5.2e-11	22	194	45	228	0.757709
	genemark-scaffold36|size307872-processed-gene-0.45-mRNA-1	CE1.hmm	4.2e-06	4	193	18	297	0.832599
	genemark-scaffold61|size155433-processed-gene-0.77-mRNA-1	CE1.hmm	1.7e-09	9	210	317	535	0.885463
	genemark-scaffold7|size677788-processed-gene-0.185-mRNA-1	CE1.hmm	7.1e-07	12	211	24	281	0.876652
	genemark-scaffold87|size98926-processed-gene-0.6-mRNA-1	CE1.hmm	1.1e-06	10	208	15	239	0.872247
	maker-scaffold83|size103574-augustus-gene-0.89-mRNA-1	CE1.hmm	1.3e-11	25	186	18	204	0.709251
	maker-scaffold9|size660983-snap-gene-0.833-mRNA-1	CE1.hmm	6e-34	8	223	34	285	0.947137
	augustus-scaffold1|size1654360-processed-gene-0.1629-mRNA-1	CE10.hmm	1.6e-15	81	298	20	242	0.636364
	augustus-scaffold16|size529033-processed-gene-0.409-mRNA-1	CE10.hmm	2.6e-34	63	336	14	290	0.800587
	augustus-scaffold301|size8011-processed-gene-0.0-mRNA-1	CE10.hmm	5.4e-23	94	330	106	350	0.692082
	augustus-scaffold37|size307999-processed-gene-0.10-mRNA-1	CE10.hmm	3.5e-15	80	288	22	260	0.609971
	augustus-scaffold4|size823649-processed-gene-0.634-mRNA-1	CE10.hmm	1.3e-14	93	285	102	289	0.56305
	augustus-scaffold6|size716710-processed-gene-0.639-mRNA-1	CE10.hmm	2.3e-22	67	317	1083	1333	0.733138
	augustus-scaffold63|size151953-processed-gene-0.116-mRNA-1	CE10.hmm	7.2e-34	71	316	13	299	0.718475
	augustus-scaffold85|size98097-processed-gene-0.4-mRNA-1	CE10.hmm	1.2e-10	83	308	503	748	0.659824
	genemark-scaffold10|size958245-processed-gene-0.289-mRNA-1	CE10.hmm	1.9e-50	84	291	198	485	0.607038
	genemark-scaffold11|size656942-processed-gene-0.428-mRNA-1	CE10.hmm	5.3e-18	164	340	270	593	0.516129
	genemark-scaffold16|size529033-processed-gene-0.39-mRNA-1	CE10.hmm	2.9e-27	93	327	97	356	0.686217
	genemark-scaffold16|size529033-processed-gene-0.41-mRNA-1	CE10.hmm	2.6e-23	98	316	263	557	0.639296
	genemark-scaffold16|size529033-processed-gene-0.42-mRNA-1	CE10.hmm	1.4e-32	66	334	26	297	0.785924
	genemark-scaffold16|size529033-processed-gene-0.44-mRNA-1	CE10.hmm	5.5e-35	54	335	26	308	0.824047
	genemark-scaffold17|size527624-processed-gene-0.134-mRNA-1	CE10.hmm	5.5e-13	93	308	488	719	0.630499
	genemark-scaffold2|size1380667-processed-gene-0.170-mRNA-1	CE10.hmm	2.8e-29	72	316	30	267	0.715543
	genemark-scaffold2|size1380667-processed-gene-0.381-mRNA-1	CE10.hmm	3.5e-24	93	298	121	344	0.601173
	genemark-scaffold35|size306950-processed-gene-0.12-mRNA-1	CE10.hmm	6.7e-21	70	275	38	260	0.601173
	genemark-scaffold39|size833217-processed-gene-0.499-mRNA-1	CE10.hmm	8.8e-52	39	332	18	437	0.859238
	genemark-scaffold44|size275430-processed-gene-0.36-mRNA-1	CE10.hmm	1.5e-22	93	328	96	359	0.68915
	genemark-scaffold44|size275430-processed-gene-0.38-mRNA-1	CE10.hmm	4.6e-25	78	329	75	358	0.73607
	genemark-scaffold55|size191044-processed-gene-0.56-mRNA-1	CE10.hmm	3.7e-13	94	309	124	350	0.630499
	genemark-scaffold6|size716710-processed-gene-0.111-mRNA-1	CE10.hmm	7e-31	75	262	108	318	0.548387
	genemark-scaffold7|size677788-processed-gene-0.242-mRNA-1	CE10.hmm	3.9e-24	38	283	134	390	0.718475
	maker-scaffold4|size823649-snap-gene-0.953-mRNA-1	CE10.hmm	2.8e-09	86	316	483	719	0.674487
	maker-scaffold43|size260811-augustus-gene-0.231-mRNA-1	CE10.hmm	1.6e-39	105	315	1	219	0.615836
	maker-scaffold80|size105205-snap-gene-0.108-mRNA-1	CE10.hmm	2e-59	41	316	35	301	0.806452
	snap-scaffold10|size958245-processed-gene-0.622-mRNA-1	CE10.hmm	7.5e-33	94	334	94	356	0.703812
	snap-scaffold44|size275430-processed-gene-0.118-mRNA-1	CE10.hmm	5.7e-20	80	329	101	379	0.730205
	augustus-scaffold110|size118845-processed-gene-0.16-mRNA-1	CE12.hmm	4.4e-36	2	209	273	468	0.985714
	augustus-scaffold8|size736077-processed-gene-0.561-mRNA-1	CE12.hmm	1.3e-13	2	209	888	1096	0.985714
	genemark-scaffold24|size1079275-processed-gene-0.12-mRNA-1	CE12.hmm	3.3e-43	1	210	19	227	0.995238
	genemark-scaffold28|size457382-processed-gene-0.21-mRNA-1	CE12.hmm	5.6e-31	2	208	25	209	0.980952
	genemark-scaffold3|size1309873-processed-gene-0.299-mRNA-1	CE12.hmm	6.8e-43	3	209	554	753	0.980952
	genemark-scaffold78|size107434-processed-gene-0.44-mRNA-1	CE12.hmm	2.2e-44	1	210	20	230	0.995238
	genemark-scaffold8|size736077-processed-gene-0.196-mRNA-1	CE12.hmm	8.9e-27	72	209	88	209	0.652381
	maker-scaffold19|size869298-snap-gene-0.1014-mRNA-1	CE12.hmm	1.1e-11	2	154	9	181	0.72381
	maker-scaffold78|size107434-snap-gene-0.142-mRNA-1	CE12.hmm	1e-39	1	210	28	216	0.995238
	snap-scaffold49|size221091-processed-gene-0.171-mRNA-1	CE14.hmm	4.3e-12	1	124	44	171	0.991935
	augustus-scaffold41|size389131-processed-gene-0.56-mRNA-1	CE16.hmm	2.1e-14	2	141	64	190	0.520599
	augustus-scaffold44|size275430-processed-gene-0.220-mRNA-1	CE16.hmm	6.8e-14	2	157	68	221	0.580524
	augustus-scaffold51|size209348-processed-gene-0.148-mRNA-1	CE16.hmm	8.9e-38	35	266	45	296	0.865169
	genemark-scaffold18|size487093-processed-gene-0.72-mRNA-1	CE16.hmm	3.2e-39	37	266	49	298	0.857678
	genemark-scaffold2|size1380667-processed-gene-0.192-mRNA-1	CE16.hmm	1.4e-38	2	266	30	331	0.988764
	genemark-scaffold68|size130411-processed-gene-0.3-mRNA-1	CE16.hmm	7.2e-38	30	265	23	268	0.88015
	snap-scaffold29|size339304-processed-gene-0.189-mRNA-1	CE16.hmm	5.2e-45	57	234	10	189	0.662921
	snap-scaffold4|size823649-processed-gene-0.507-mRNA-1	CE16.hmm	1.3e-38	3	204	37	249	0.752809
	snap-scaffold68|size130411-processed-gene-0.46-mRNA-1	CE16.hmm	3.4e-27	30	234	80	298	0.764045
	snap-scaffold68|size130411-processed-gene-0.47-mRNA-1	CE16.hmm	1.7e-27	29	235	89	283	0.771536
	genemark-scaffold88|size95740-processed-gene-0.44-mRNA-1	CE3.hmm	3.5e-06	4	190	222	425	0.958763
	augustus-scaffold20|size447433-processed-gene-0.22-mRNA-1	CE4.hmm	7.9e-26	8	116	36	150	0.830769
	augustus-scaffold20|size447433-processed-gene-0.75-mRNA-1	CE4.hmm	2.8e-24	8	124	35	158	0.892308
	augustus-scaffold29|size339304-processed-gene-0.207-mRNA-1	CE4.hmm	9e-17	48	123	29	116	0.576923
	augustus-scaffold5|size746467-processed-gene-0.605-mRNA-1	CE4.hmm	1.6e-26	10	123	530	644	0.869231
	genemark-scaffold6|size716710-processed-gene-0.139-mRNA-1	CE4.hmm	3.8e-20	9	124	134	247	0.884615
	genemark-scaffold82|size103989-processed-gene-0.11-mRNA-1	CE4.hmm	1.1e-29	8	124	35	157	0.892308
	maker-scaffold11|size656942-snap-gene-0.855-mRNA-1	CE4.hmm	1.2e-18	14	120	168	276	0.815385
	snap-scaffold15|size546248-processed-gene-0.180-mRNA-1	CE4.hmm	1.4e-07	7	128	67	191	0.930769
	snap-scaffold2|size1380667-processed-gene-0.567-mRNA-1	CE4.hmm	1.8e-06	55	126	3	76	0.546154
	snap-scaffold2|size1380667-processed-gene-0.681-mRNA-1	CE4.hmm	6e-20	24	122	174	273	0.753846
	snap-scaffold20|size447433-processed-gene-0.282-mRNA-1	CE4.hmm	2.1e-18	26	121	75	172	0.730769
	augustus-scaffold14|size554102-processed-gene-0.386-mRNA-1	CE5.hmm	1.8e-43	2	188	30	233	0.984127
	genemark-scaffold14|size554102-processed-gene-0.110-mRNA-1	CE5.hmm	7e-40	1	185	29	228	0.973545
	maker-scaffold1|size1654360-augustus-gene-0.1753-mRNA-1	CE5.hmm	2.6e-44	1	188	24	193	0.989418
	maker-scaffold12|size676911-augustus-gene-0.578-mRNA-1	CE5.hmm	3.3e-48	1	188	24	193	0.989418
	maker-scaffold32|size321923-augustus-gene-0.266-mRNA-1	CE5.hmm	4.8e-47	1	188	20	189	0.989418
	snap-scaffold14|size554102-processed-gene-0.279-mRNA-1	CE5.hmm	1.8e-41	2	188	30	231	0.984127
	augustus-scaffold32|size321923-processed-gene-0.254-mRNA-1	CE7.hmm	6.2e-06	43	300	26	292	0.821086
	augustus-scaffold31|size340688-processed-gene-0.237-mRNA-1	CE8.hmm	4.5e-67	7	284	42	324	0.961806
	genemark-scaffold23|size370514-processed-gene-0.56-mRNA-1	CE8.hmm	8.3e-54	8	286	296	626	0.965278
	maker-scaffold23|size370514-augustus-gene-0.322-mRNA-1	CE8.hmm	1.6e-71	3	274	29	301	0.940972
	maker-scaffold41|size389131-snap-gene-0.358-mRNA-1	CE8.hmm	1.4e-51	59	274	72	283	0.746528
	maker-scaffold10|size958245-snap-gene-0.1119-mRNA-1	CE9.hmm	1.2e-47	49	239	14	238	0.509383
	augustus-scaffold14|size554102-processed-gene-0.509-mRNA-1	GH1.hmm	1.7e-113	4	427	224	694	0.986014
	maker-scaffold139|size34981-augustus-gene-0.22-mRNA-1	GH1.hmm	1.7e-150	3	422	8	527	0.97669
	maker-scaffold24|size1079275-snap-gene-0.1113-mRNA-1	GH1.hmm	5.3e-89	4	230	7	273	0.526807
	genemark-scaffold37|size307999-processed-gene-0.105-mRNA-1	GH10.hmm	1.6e-89	9	300	27	309	0.960396
	maker-scaffold19|size869298-snap-gene-0.1083-mRNA-1	GH10.hmm	9.2e-65	41	274	60	280	0.768977
	maker-scaffold3|size1309873-snap-gene-0.1540-mRNA-1	GH10.hmm	8.2e-96	7	301	26	328	0.970297
	augustus-scaffold13|size750230-processed-gene-0.740-mRNA-1	GH105.hmm	2.4e-101	8	332	68	387	0.975904
	genemark-scaffold13|size750230-processed-gene-0.67-mRNA-1	GH105.hmm	2.1e-32	81	295	128	340	0.644578
	genemark-scaffold14|size554102-processed-gene-0.29-mRNA-1	GH105.hmm	6.9e-86	10	327	48	390	0.954819
	genemark-scaffold24|size1079275-processed-gene-0.132-mRNA-1	GH105.hmm	2.3e-19	80	328	122	381	0.746988
	genemark-scaffold34|size346376-processed-gene-0.16-mRNA-1	GH105.hmm	1.8e-23	11	328	47	388	0.954819
	snap-scaffold79|size107116-processed-gene-0.81-mRNA-1	GH105.hmm	9.4e-23	60	285	530	761	0.677711
	augustus-scaffold13|size750230-processed-gene-0.876-mRNA-1	GH109.hmm	1.6e-09	1	114	29	146	0.896825
	augustus-scaffold139|size34981-processed-gene-0.3-mRNA-1	GH109.hmm	1.7e-07	28	117	34	127	0.706349
	augustus-scaffold26|size392226-processed-gene-0.93-mRNA-1	GH109.hmm	3.2e-09	29	122	57	144	0.738095
	augustus-scaffold29|size339304-processed-gene-0.239-mRNA-1	GH109.hmm	8.8e-11	3	122	11	124	0.944444
	augustus-scaffold49|size221091-processed-gene-0.226-mRNA-1	GH109.hmm	2.8e-10	27	121	41	130	0.746032
	augustus-scaffold56|size196570-processed-gene-0.34-mRNA-1	GH109.hmm	3.5e-08	20	125	56	162	0.833333
	genemark-scaffold2|size1380667-processed-gene-0.175-mRNA-1	GH109.hmm	6.8e-14	45	123	66	144	0.619048
	maker-scaffold46|size252610-augustus-gene-0.239-mRNA-1	GH109.hmm	2.7e-18	2	125	285	406	0.97619
	snap-scaffold46|size252610-processed-gene-0.154-mRNA-1	GH109.hmm	3.6e-21	2	125	13	134	0.97619
	augustus-scaffold1|size1654360-processed-gene-0.1219-mRNA-1	GH11.hmm	6.8e-71	1	177	44	228	0.99435
	maker-scaffold32|size321923-augustus-gene-0.274-mRNA-1	GH11.hmm	3.1e-67	2	176	46	228	0.983051
	genemark-scaffold26|size392226-processed-gene-0.172-mRNA-1	GH115.hmm	4.7e-234	3	597	158	811	0.852224
	augustus-scaffold19|size869298-processed-gene-0.770-mRNA-1	GH12.hmm	3.3e-38	2	138	108	243	0.871795
	augustus-scaffold8|size736077-processed-gene-0.495-mRNA-1	GH12.hmm	5e-41	5	155	564	712	0.961538
	genemark-scaffold18|size487093-processed-gene-0.121-mRNA-1	GH12.hmm	1.7e-41	2	156	109	259	0.987179
	genemark-scaffold70|size155864-processed-gene-0.21-mRNA-1	GH12.hmm	5.8e-44	3	156	88	239	0.980769
	maker-scaffold13|size750230-augustus-gene-0.935-mRNA-1	GH125.hmm	2.6e-130	1	402	72	487	0.997512
	augustus-scaffold39|size833217-processed-gene-0.156-mRNA-1	GH128.hmm	2.1e-69	4	224	41	253	0.982143
	genemark-scaffold13|size750230-processed-gene-0.280-mRNA-1	GH128.hmm	1.4e-64	6	199	140	331	0.861607
	genemark-scaffold34|size346376-processed-gene-0.81-mRNA-1	GH128.hmm	2.9e-68	5	224	51	290	0.977679
	genemark-scaffold4|size823649-processed-gene-0.136-mRNA-1	GH128.hmm	8.2e-70	5	224	44	255	0.977679
	snap-scaffold120|size76264-processed-gene-0.35-mRNA-1	GH128.hmm	2.6e-64	6	224	74	300	0.973214
	maker-scaffold86|size237273-augustus-gene-0.186-mRNA-1	GH13_1.hmm	8.4e-119	1	304	58	372	0.996711
	augustus-scaffold55|size191044-processed-gene-0.35-mRNA-1	GH13_15.hmm	1.4e-66	1	284	66	352	0.996479
	genemark-scaffold1|size1654360-processed-gene-0.467-mRNA-1	GH13_22.hmm	3.7e-171	1	405	100	500	0.997531
	maker-scaffold49|size221091-snap-gene-0.310-mRNA-1	GH13_25.hmm	3.1e-205	4	448	1153	1625	0.991071
	genemark-scaffold55|size191044-processed-gene-0.75-mRNA-1	GH13_40.hmm	7e-143	2	360	30	386	0.994444
	genemark-scaffold3|size1309873-processed-gene-0.73-mRNA-1	GH13_5.hmm	6e-130	2	340	61	408	0.985423
	genemark-scaffold4|size823649-processed-gene-0.148-mRNA-1	GH131.hmm	4.1e-54	1	247	23	307	0.964706
	snap-scaffold4|size823649-processed-gene-0.508-mRNA-1	GH131.hmm	1.6e-61	61	254	1	170	0.756863
	snap-scaffold111|size97244-processed-gene-0.84-mRNA-1	GH134.hmm	1.2e-53	1	159	38	191	0.993711
	genemark-scaffold36|size307872-processed-gene-0.8-mRNA-1	GH135.hmm	1.4e-56	1	236	12	240	0.991561
	snap-scaffold35|size306950-processed-gene-0.102-mRNA-1	GH145.hmm	6.4e-81	2	271	45	340	0.908784
	augustus-scaffold7|size677788-processed-gene-0.602-mRNA-1	GH15.hmm	2.6e-40	153	359	141	395	0.570637
	snap-scaffold35|size306950-processed-gene-0.128-mRNA-1	GH15.hmm	7.4e-70	8	359	13	417	0.972299
	augustus-scaffold14|size554102-processed-gene-0.455-mRNA-1	GH16.hmm	9.5e-29	50	176	525	733	0.666667
	augustus-scaffold17|size527624-processed-gene-0.361-mRNA-1	GH16.hmm	1.2e-18	50	176	75	295	0.666667
	augustus-scaffold39|size833217-processed-gene-0.141-mRNA-1	GH16.hmm	1e-16	37	186	71	297	0.78836
	augustus-scaffold48|size456668-processed-gene-0.412-mRNA-1	GH16.hmm	5.8e-16	32	189	65	318	0.830688
	augustus-scaffold5|size746467-processed-gene-0.582-mRNA-1	GH16.hmm	1.7e-18	13	175	136	372	0.857143
	genemark-scaffold26|size392226-processed-gene-0.205-mRNA-1	GH16.hmm	6.8e-19	27	189	66	266	0.857143
	genemark-scaffold28|size457382-processed-gene-0.71-mRNA-1	GH16.hmm	4e-14	6	123	175	326	0.619048
	genemark-scaffold39|size833217-processed-gene-0.383-mRNA-1	GH16.hmm	2.6e-09	13	123	41	186	0.582011
	genemark-scaffold48|size456668-processed-gene-0.88-mRNA-1	GH16.hmm	6e-12	32	188	70	321	0.825397
	genemark-scaffold5|size746467-processed-gene-0.41-mRNA-1	GH16.hmm	5e-20	13	175	139	374	0.857143
	genemark-scaffold6|size716710-processed-gene-0.6-mRNA-1	GH16.hmm	2.7e-40	21	189	265	600	0.888889
	genemark-scaffold7|size677788-processed-gene-0.20-mRNA-1	GH16.hmm	2.7e-14	12	123	57	176	0.587302
	maker-scaffold9|size660983-snap-gene-0.889-mRNA-1	GH16.hmm	1e-13	4	104	200	329	0.529101
	snap-scaffold24|size1079275-processed-gene-0.605-mRNA-1	GH16.hmm	9.2e-14	13	173	45	236	0.846561
	snap-scaffold69|size161549-processed-gene-0.114-mRNA-1	GH16.hmm	4.7e-34	18	176	180	468	0.835979
	snap-scaffold88|size95740-processed-gene-0.46-mRNA-1	GH16.hmm	3.2e-12	4	104	349	498	0.529101
	augustus-scaffold113|size68663-processed-gene-0.15-mRNA-1	GH17.hmm	5e-25	14	306	123	398	0.938907
	genemark-scaffold3|size1309873-processed-gene-0.312-mRNA-1	GH17.hmm	1.2e-25	12	306	131	408	0.945338
	genemark-scaffold3|size1309873-processed-gene-0.313-mRNA-1	GH17.hmm	4.1e-26	15	306	689	963	0.935691
	snap-scaffold11|size656942-processed-gene-0.585-mRNA-1	GH17.hmm	4.8e-13	36	306	153	400	0.868167
	augustus-scaffold10|size958245-processed-gene-0.877-mRNA-1	GH18.hmm	8.9e-65	6	283	45	413	0.935811
	augustus-scaffold103|size64296-processed-gene-0.14-mRNA-1	GH18.hmm	3.1e-17	3	159	5	202	0.527027
	augustus-scaffold103|size64296-processed-gene-0.15-mRNA-1	GH18.hmm	5.8e-15	3	158	5	199	0.523649
	augustus-scaffold11|size656942-processed-gene-0.50-mRNA-1	GH18.hmm	5.8e-52	5	283	91	452	0.939189
	augustus-scaffold114|size56319-processed-gene-0.1-mRNA-1	GH18.hmm	1.3e-73	27	287	5	330	0.878378
	augustus-scaffold42|size337398-processed-gene-0.194-mRNA-1	GH18.hmm	8.4e-55	28	284	26	354	0.864865
	genemark-scaffold2|size1380667-processed-gene-0.266-mRNA-1	GH18.hmm	3.3e-21	48	222	325	527	0.587838
	genemark-scaffold2|size1380667-processed-gene-0.267-mRNA-1	GH18.hmm	1.6e-22	6	223	53	293	0.733108
	genemark-scaffold22|size399842-processed-gene-0.102-mRNA-1	GH18.hmm	2.5e-22	4	204	34	275	0.675676
	genemark-scaffold44|size275430-processed-gene-0.70-mRNA-1	GH18.hmm	6.2e-63	6	279	150	544	0.922297
	genemark-scaffold44|size275430-processed-gene-0.71-mRNA-1	GH18.hmm	1e-58	6	284	153	520	0.939189
	maker-scaffold18|size487093-snap-gene-0.446-mRNA-1	GH18.hmm	2e-68	3	285	60	419	0.952703
	maker-scaffold5|size746467-augustus-gene-0.772-mRNA-1	GH18.hmm	1.1e-18	57	291	2	207	0.790541
	maker-scaffold7|size677788-augustus-gene-0.806-mRNA-1	GH18.hmm	4.3e-71	5	286	8	350	0.949324
	snap-scaffold18|size487093-processed-gene-0.259-mRNA-1	GH18.hmm	3e-11	4	283	667	990	0.942568
	snap-scaffold24|size1079275-processed-gene-0.401-mRNA-1	GH18.hmm	3.3e-39	8	219	285	582	0.712838
	snap-scaffold6|size716710-processed-gene-0.432-mRNA-1	GH18.hmm	7e-51	40	278	3	347	0.804054
	genemark-scaffold110|size118845-processed-gene-0.49-mRNA-1	GH2.hmm	1.4e-60	87	508	96	818	0.55984
	maker-scaffold108|size66096-snap-gene-0.64-mRNA-1	GH2.hmm	7.6e-56	72	492	81	783	0.558511
	maker-scaffold64|size146464-snap-gene-0.206-mRNA-1	GH2.hmm	7e-63	71	513	23	723	0.587766
	augustus-scaffold23|size370514-processed-gene-0.246-mRNA-1	GH20.hmm	4.9e-91	5	336	168	508	0.982196
	augustus-scaffold4|size823649-processed-gene-0.588-mRNA-1	GH20.hmm	2.1e-85	8	332	179	531	0.961424
	snap-scaffold54|size195181-processed-gene-0.101-mRNA-1	GH20.hmm	1.5e-49	10	336	195	523	0.967359
	genemark-scaffold7|size677788-processed-gene-0.253-mRNA-1	GH23.hmm	2.8e-13	16	113	182	285	0.718519
	augustus-scaffold14|size554102-processed-gene-0.425-mRNA-1	GH24.hmm	4.2e-37	2	137	107	248	0.985401
	augustus-scaffold60|size159990-processed-gene-0.101-mRNA-1	GH24.hmm	2.3e-37	1	137	239	381	0.992701
	genemark-scaffold14|size554102-processed-gene-0.149-mRNA-1	GH24.hmm	2.4e-39	2	137	107	248	0.985401
	snap-scaffold45|size237852-processed-gene-0.156-mRNA-1	GH24.hmm	7.7e-38	2	137	126	267	0.985401
	maker-scaffold17|size527624-snap-gene-0.531-mRNA-1	GH25.hmm	8.1e-54	1	176	32	222	0.988701
	maker-scaffold19|size869298-snap-gene-0.1055-mRNA-1	GH25.hmm	1.1e-13	1	151	23	189	0.847458
	genemark-scaffold10|size958245-processed-gene-0.296-mRNA-1	GH27.hmm	1.6e-41	126	337	22	262	0.562667
	augustus-scaffold15|size546248-processed-gene-0.413-mRNA-1	GH28.hmm	8.9e-56	34	296	66	356	0.806154
	augustus-scaffold16|size529033-processed-gene-0.376-mRNA-1	GH28.hmm	1.5e-44	58	278	58	346	0.676923
	genemark-scaffold15|size546248-processed-gene-0.107-mRNA-1	GH28.hmm	1.8e-42	14	248	49	293	0.72
	genemark-scaffold27|size452887-processed-gene-0.46-mRNA-1	GH28.hmm	1.1e-50	5	307	47	358	0.929231
	genemark-scaffold46|size252610-processed-gene-0.125-mRNA-1	GH28.hmm	2.2e-47	5	309	34	348	0.935385
	genemark-scaffold7|size677788-processed-gene-0.183-mRNA-1	GH28.hmm	9.1e-66	29	321	44	346	0.898462
	genemark-scaffold79|size107116-processed-gene-0.65-mRNA-1	GH28.hmm	2.2e-53	22	321	66	403	0.92
	maker-scaffold23|size370514-augustus-gene-0.330-mRNA-1	GH28.hmm	4e-64	6	323	48	388	0.975385
	snap-scaffold52|size207450-processed-gene-0.94-mRNA-1	GH28.hmm	1e-45	26	279	79	373	0.778462
	genemark-scaffold89|size94556-processed-gene-0.10-mRNA-1	GH29.hmm	1.3e-79	28	346	336	688	0.919075
	augustus-scaffold21|size417018-processed-gene-0.291-mRNA-1	GH3.hmm	9e-54	3	198	351	554	0.902778
	augustus-scaffold36|size307872-processed-gene-0.319-mRNA-1	GH3.hmm	2e-68	2	216	32	266	0.990741
	genemark-scaffold19|size869298-processed-gene-0.3-mRNA-1	GH3.hmm	8.2e-64	3	216	36	249	0.986111
	genemark-scaffold27|size452887-processed-gene-0.107-mRNA-1	GH3.hmm	1.2e-60	3	216	37	255	0.986111
	genemark-scaffold52|size207450-processed-gene-0.34-mRNA-1	GH3.hmm	4e-60	4	215	68	319	0.976852
	maker-scaffold12|size676911-augustus-gene-0.580-mRNA-1	GH3.hmm	4.7e-60	4	214	72	278	0.972222
	maker-scaffold13|size750230-augustus-gene-0.948-mRNA-1	GH3.hmm	3.6e-64	4	215	70	320	0.976852
	maker-scaffold30|size339939-snap-gene-0.325-mRNA-1	GH3.hmm	1.2e-55	8	216	209	410	0.962963
	maker-scaffold8|size736077-augustus-gene-0.688-mRNA-1	GH3.hmm	3.9e-42	3	215	55	282	0.981481
	snap-scaffold60|size159990-processed-gene-0.83-mRNA-1	GH3.hmm	2.2e-37	2	210	120	338	0.962963
	genemark-scaffold10|size958245-processed-gene-0.17-mRNA-1	GH30.hmm	6.3e-50	22	416	28	482	0.944844
	genemark-scaffold12|size676911-processed-gene-0.8-mRNA-1	GH30_3.hmm	4e-121	1	347	56	408	0.831731
	augustus-scaffold43|size260811-processed-gene-0.227-mRNA-1	GH31.hmm	8e-76	8	330	247	633	0.754098
	genemark-scaffold19|size869298-processed-gene-0.20-mRNA-1	GH31.hmm	4.6e-129	1	427	267	701	0.997658
	genemark-scaffold27|size452887-processed-gene-0.23-mRNA-1	GH31.hmm	1e-134	1	426	253	778	0.995316
	maker-scaffold10|size958245-snap-gene-0.1047-mRNA-1	GH31.hmm	3.9e-151	2	427	359	814	0.995316
	maker-scaffold27|size452887-augustus-gene-0.406-mRNA-1	GH31.hmm	1.1e-141	1	426	253	761	0.995316
	maker-scaffold29|size339304-snap-gene-0.297-mRNA-1	GH31.hmm	2.2e-121	1	427	319	931	0.997658
	maker-scaffold83|size103574-snap-gene-0.97-mRNA-1	GH31.hmm	5.6e-122	2	427	89	518	0.995316
	maker-scaffold75|size112359-snap-gene-0.118-mRNA-1	GH32.hmm	1.9e-82	1	283	58	380	0.962457
	genemark-scaffold10|size958245-processed-gene-0.284-mRNA-1	GH35.hmm	2.3e-83	1	303	45	375	0.983713
	genemark-scaffold13|size750230-processed-gene-0.167-mRNA-1	GH35.hmm	1.6e-88	1	304	53	377	0.986971
	genemark-scaffold31|size340688-processed-gene-0.79-mRNA-1	GH35.hmm	7.5e-81	1	303	53	381	0.983713
	snap-scaffold31|size340688-processed-gene-0.186-mRNA-1	GH35.hmm	1.6e-56	1	303	146	469	0.983713
	augustus-scaffold23|size370514-processed-gene-0.287-mRNA-1	GH37.hmm	1.5e-104	74	426	295	670	0.716904
	maker-scaffold3|size1309873-augustus-gene-0.1347-mRNA-1	GH37.hmm	2.8e-141	3	489	150	721	0.989817
	augustus-scaffold85|size98097-processed-gene-0.7-mRNA-1	GH38.hmm	5.8e-72	15	256	805	1052	0.895911
	maker-scaffold45|size237852-snap-gene-0.226-mRNA-1	GH43_12.hmm	1.1e-68	2	289	28	309	0.99308
	augustus-scaffold24|size1079275-processed-gene-0.786-mRNA-1	GH43_21.hmm	2e-69	1	228	79	306	0.982684
	augustus-scaffold246|size17704-processed-gene-0.0-mRNA-1	GH43_21.hmm	1.1e-53	1	227	66	281	0.978355
	augustus-scaffold59|size163267-processed-gene-0.17-mRNA-1	GH43_21.hmm	2.9e-52	1	227	66	281	0.978355
	snap-scaffold18|size487093-processed-gene-0.280-mRNA-1	GH43_22.hmm	3.3e-41	1	201	80	300	0.985222
	genemark-scaffold12|size676911-processed-gene-0.148-mRNA-1	GH43_23.hmm	4.9e-61	1	194	289	487	0.974747
	genemark-scaffold23|size370514-processed-gene-0.85-mRNA-1	GH43_24.hmm	9.3e-62	1	239	46	292	0.97541
	genemark-scaffold5|size746467-processed-gene-0.162-mRNA-1	GH43_24.hmm	5.1e-93	2	238	43	282	0.967213
	genemark-scaffold2|size1380667-processed-gene-0.259-mRNA-1	GH43_26.hmm	4e-63	27	292	27	308	0.907534
	snap-scaffold34|size346376-processed-gene-0.122-mRNA-1	GH43_26.hmm	2.3e-46	1	285	25	352	0.972603
	genemark-scaffold27|size452887-processed-gene-0.83-mRNA-1	GH43_30.hmm	2.1e-79	2	263	29	297	0.981203
	genemark-scaffold29|size339304-processed-gene-0.17-mRNA-1	GH43_30.hmm	2.4e-78	2	263	34	302	0.981203
	genemark-scaffold29|size339304-processed-gene-0.18-mRNA-1	GH43_30.hmm	3.8e-82	2	263	34	302	0.981203
	genemark-scaffold34|size346376-processed-gene-0.51-mRNA-1	GH43_30.hmm	2.6e-59	2	263	1133	1421	0.981203
	augustus-scaffold17|size527624-processed-gene-0.463-mRNA-1	GH43_36.hmm	1.3e-105	1	264	22	290	0.996212
	augustus-scaffold94|size82596-processed-gene-0.6-mRNA-1	GH43_36.hmm	1.6e-103	1	264	22	291	0.996212
	augustus-scaffold325|size4501-processed-gene-0.0-mRNA-1	GH43_5.hmm	2.4e-56	113	276	100	263	0.59058
	augustus-scaffold4|size823649-processed-gene-0.628-mRNA-1	GH43_5.hmm	6e-46	97	276	69	251	0.648551
	genemark-scaffold4|size823649-processed-gene-0.46-mRNA-1	GH43_5.hmm	3.7e-103	2	276	31	307	0.992754
	augustus-scaffold19|size869298-processed-gene-0.862-mRNA-1	GH44.hmm	2.8e-95	24	460	68	488	0.848249
	augustus-scaffold2|size1380667-processed-gene-0.921-mRNA-1	GH47.hmm	1e-126	1	446	430	954	0.997758
	genemark-scaffold15|size546248-processed-gene-0.32-mRNA-1	GH47.hmm	2.1e-149	1	446	106	586	0.997758
	genemark-scaffold17|size527624-processed-gene-0.64-mRNA-1	GH47.hmm	3.8e-123	2	445	722	1187	0.993274
	genemark-scaffold17|size527624-processed-gene-0.65-mRNA-1	GH47.hmm	9.8e-128	2	445	47	495	0.993274
	genemark-scaffold2|size1380667-processed-gene-0.45-mRNA-1	GH47.hmm	1.9e-124	1	446	109	597	0.997758
	genemark-scaffold64|size146464-processed-gene-0.51-mRNA-1	GH47.hmm	2.5e-130	3	445	56	469	0.991031
	maker-scaffold19|size869298-snap-gene-0.1017-mRNA-1	GH47.hmm	1.4e-120	5	446	97	541	0.988789
	maker-scaffold47|size234272-snap-gene-0.248-mRNA-1	GH47.hmm	3.1e-126	1	446	101	576	0.997758
	snap-scaffold86|size237273-processed-gene-0.85-mRNA-1	GH47.hmm	2.6e-141	1	440	92	579	0.984305
	augustus-scaffold73|size115845-processed-gene-0.4-mRNA-1	GH5_12.hmm	2.1e-203	1	541	28	581	0.99631
	augustus-scaffold80|size105205-processed-gene-0.6-mRNA-1	GH5_12.hmm	1.1e-185	1	541	76	593	0.99631
	genemark-scaffold2|size1380667-processed-gene-0.316-mRNA-1	GH5_15.hmm	5.4e-45	4	172	75	241	0.55814
	augustus-scaffold105|size59904-processed-gene-0.4-mRNA-1	GH5_22.hmm	1.1e-131	2	284	47	340	0.992958
	augustus-scaffold6|size716710-processed-gene-0.612-mRNA-1	GH5_22.hmm	1.8e-121	2	284	396	692	0.992958
	augustus-scaffold40|size277078-processed-gene-0.32-mRNA-1	GH5_30.hmm	6.1e-112	2	246	36	274	0.568765
	genemark-scaffold1|size1654360-processed-gene-0.202-mRNA-1	GH5_30.hmm	6e-176	1	429	52	494	0.997669
	genemark-scaffold52|size207450-processed-gene-0.5-mRNA-1	GH5_30.hmm	3.8e-106	4	246	38	272	0.564103
	snap-scaffold6|size716710-processed-gene-0.271-mRNA-1	GH5_30.hmm	7.1e-133	1	429	51	461	0.997669
	genemark-scaffold22|size399842-processed-gene-0.17-mRNA-1	GH5_31.hmm	6e-69	1	283	40	296	0.996466
	genemark-scaffold6|size716710-processed-gene-0.214-mRNA-1	GH5_31.hmm	6.1e-68	3	234	44	285	0.816254
	maker-scaffold25|size362950-augustus-gene-0.257-mRNA-1	GH5_5.hmm	4.5e-90	15	277	67	348	0.922535
	genemark-scaffold113|size68663-processed-gene-0.29-mRNA-1	GH5_50.hmm	2.8e-56	2	152	81	235	0.528169
	snap-scaffold19|size869298-processed-gene-0.553-mRNA-1	GH5_50.hmm	6.8e-113	2	283	158	439	0.989437
	snap-scaffold44|size275430-processed-gene-0.102-mRNA-1	GH5_51.hmm	9.2e-169	1	350	44	394	0.991477
	augustus-scaffold66|size137883-processed-gene-0.18-mRNA-1	GH5_7.hmm	6.1e-40	103	259	3	230	0.6
	genemark-scaffold39|size833217-processed-gene-0.251-mRNA-1	GH5_7.hmm	2e-69	3	259	63	366	0.984615
	genemark-scaffold31|size340688-processed-gene-0.9-mRNA-1	GH5_9.hmm	3.4e-90	2	305	235	530	0.990196
	maker-scaffold1|size1654360-augustus-gene-0.1740-mRNA-1	GH5_9.hmm	2.1e-104	7	305	314	615	0.973856
	maker-scaffold3|size1309873-snap-gene-0.1445-mRNA-1	GH5_9.hmm	2.7e-72	2	305	137	496	0.990196
	maker-scaffold39|size833217-snap-gene-0.975-mRNA-1	GH5_9.hmm	7.3e-104	1	305	83	370	0.993464
	maker-scaffold84|size98999-snap-gene-0.92-mRNA-1	GH5_9.hmm	4.7e-85	9	305	302	602	0.96732
	maker-scaffold84|size98999-snap-gene-0.93-mRNA-1	GH5_9.hmm	2.6e-92	2	305	257	565	0.990196
	augustus-scaffold24|size1079275-processed-gene-0.869-mRNA-1	GH51.hmm	6.3e-73	109	542	726	1158	0.687302
	augustus-scaffold75|size112359-processed-gene-0.13-mRNA-1	GH51.hmm	2.6e-78	102	540	207	643	0.695238
	genemark-scaffold2|size1380667-processed-gene-0.363-mRNA-1	GH51.hmm	3.4e-65	110	436	239	565	0.51746
	genemark-scaffold17|size527624-processed-gene-0.2-mRNA-1	GH53.hmm	6.2e-92	1	342	22	344	0.997076
	genemark-scaffold23|size370514-processed-gene-0.80-mRNA-1	GH55.hmm	7e-270	10	739	38	798	0.985135
	maker-scaffold1|size1654360-snap-gene-0.1933-mRNA-1	GH55.hmm	6e-99	200	589	301	675	0.525676
	snap-scaffold34|size346376-processed-gene-0.201-mRNA-1	GH6.hmm	2.6e-72	6	290	48	338	0.965986
	genemark-scaffold23|size370514-processed-gene-0.73-mRNA-1	GH7.hmm	4.8e-191	1	406	21	444	0.975904
	maker-scaffold23|size370514-snap-gene-0.349-mRNA-1	GH7.hmm	5.9e-200	1	414	22	454	0.995181
	maker-scaffold24|size1079275-snap-gene-0.1172-mRNA-1	GH7.hmm	3.2e-189	1	399	22	438	0.959036
	snap-scaffold23|size370514-processed-gene-0.121-mRNA-1	GH7.hmm	7.6e-199	1	414	22	453	0.995181
	augustus-scaffold110|size118845-processed-gene-0.22-mRNA-1	GH71.hmm	4.3e-99	1	373	47	410	0.992
	augustus-scaffold18|size487093-processed-gene-0.374-mRNA-1	GH71.hmm	6.7e-101	1	345	36	388	0.917333
	genemark-scaffold34|size346376-processed-gene-0.37-mRNA-1	GH71.hmm	8.4e-98	1	373	7	400	0.992
	genemark-scaffold4|size823649-processed-gene-0.172-mRNA-1	GH71.hmm	3.9e-101	1	374	419	865	0.994667
	snap-scaffold110|size118845-processed-gene-0.70-mRNA-1	GH71.hmm	3.3e-76	1	373	110	457	0.992
	augustus-scaffold5|size746467-processed-gene-0.694-mRNA-1	GH72.hmm	8e-98	3	311	271	591	0.987179
	genemark-scaffold22|size399842-processed-gene-0.78-mRNA-1	GH76.hmm	3e-43	21	343	44	385	0.899441
	genemark-scaffold7|size677788-processed-gene-0.25-mRNA-1	GH76.hmm	4.2e-61	21	329	41	370	0.860335
	augustus-scaffold10|size958245-processed-gene-0.745-mRNA-1	GH78.hmm	1.7e-47	7	350	388	785	0.680556
	augustus-scaffold28|size457382-processed-gene-0.328-mRNA-1	GH78.hmm	2.4e-56	126	502	892	1287	0.746032
	genemark-scaffold10|size958245-processed-gene-0.210-mRNA-1	GH78.hmm	4.8e-60	17	503	572	1126	0.964286
	genemark-scaffold21|size417018-processed-gene-0.6-mRNA-1	GH78.hmm	2.9e-74	16	502	96	648	0.964286
	genemark-scaffold4|size823649-processed-gene-0.266-mRNA-1	GH78.hmm	5.6e-64	7	504	72	632	0.986111
	augustus-scaffold11|size656942-processed-gene-0.69-mRNA-1	GH79.hmm	4.4e-38	2	427	44	499	0.934066
	genemark-scaffold3|size1309873-processed-gene-0.210-mRNA-1	GH79.hmm	9.9e-56	4	444	38	515	0.967033
	genemark-scaffold3|size1309873-processed-gene-0.403-mRNA-1	GH79.hmm	8.5e-59	5	447	39	519	0.971429
	genemark-scaffold3|size1309873-processed-gene-0.404-mRNA-1	GH79.hmm	2.6e-57	5	389	39	462	0.843956
	genemark-scaffold3|size1309873-processed-gene-0.45-mRNA-1	GH79.hmm	1.1e-50	6	309	44	345	0.665934
	genemark-scaffold44|size275430-processed-gene-0.41-mRNA-1	GH79.hmm	4e-45	3	378	88	479	0.824176
	genemark-scaffold54|size195181-processed-gene-0.72-mRNA-1	GH79.hmm	5.8e-40	2	382	45	433	0.835165
	genemark-scaffold63|size151953-processed-gene-0.12-mRNA-1	GH79.hmm	5.8e-46	3	379	94	487	0.826374
	genemark-scaffold63|size151953-processed-gene-0.35-mRNA-1	GH79.hmm	5.4e-53	3	379	86	475	0.826374
	genemark-scaffold63|size151953-processed-gene-0.40-mRNA-1	GH79.hmm	1.2e-50	3	380	87	477	0.828571
	genemark-scaffold85|size98097-processed-gene-0.29-mRNA-1	GH79.hmm	1e-51	3	389	90	494	0.848352
	genemark-scaffold10|size958245-processed-gene-0.16-mRNA-1	GH81.hmm	4.3e-115	16	622	64	708	0.974277
	genemark-scaffold40|size277078-processed-gene-0.99-mRNA-1	GH85.hmm	1.5e-58	14	315	70	417	0.955556
	genemark-scaffold19|size869298-processed-gene-0.76-mRNA-1	GH88.hmm	7e-92	7	325	61	385	0.966565
	genemark-scaffold13|size750230-processed-gene-0.267-mRNA-1	GH9.hmm	8.5e-98	3	418	50	501	0.992823
	genemark-scaffold14|size554102-processed-gene-0.25-mRNA-1	GH92.hmm	2.2e-117	3	487	265	778	0.985743
	genemark-scaffold2|size1380667-processed-gene-0.220-mRNA-1	GH92.hmm	4.7e-76	173	482	377	730	0.629328
	genemark-scaffold31|size340688-processed-gene-0.24-mRNA-1	GH92.hmm	1.1e-145	4	489	288	781	0.98778
	genemark-scaffold34|size346376-processed-gene-0.33-mRNA-1	GH92.hmm	4.1e-125	3	489	257	776	0.989817
	genemark-scaffold41|size389131-processed-gene-0.156-mRNA-1	GH92.hmm	2.4e-133	2	489	169	686	0.991853
	genemark-scaffold41|size389131-processed-gene-0.157-mRNA-1	GH92.hmm	1.2e-130	2	489	1398	1916	0.991853
	snap-scaffold21|size417018-processed-gene-0.175-mRNA-1	GH92.hmm	3.5e-137	14	490	327	857	0.96945
	augustus-scaffold62|size153612-processed-gene-0.14-mRNA-1	GH93.hmm	2.8e-65	2	298	101	384	0.964169
	genemark-scaffold21|size417018-processed-gene-0.45-mRNA-1	GH93.hmm	5.9e-60	2	282	45	311	0.912052
	genemark-scaffold68|size130411-processed-gene-0.6-mRNA-1	GH93.hmm	5.7e-56	2	268	44	295	0.86645
	genemark-scaffold14|size554102-processed-gene-0.9-mRNA-1	GH95.hmm	4.2e-153	9	705	65	833	0.963989
	augustus-scaffold5|size746467-processed-gene-0.591-mRNA-1	GT1.hmm	9.9e-59	9	378	947	1377	0.965969
	genemark-scaffold19|size869298-processed-gene-0.140-mRNA-1	GT1.hmm	3.9e-50	94	376	217	530	0.73822
	genemark-scaffold4|size823649-processed-gene-0.244-mRNA-1	GT1.hmm	1.3e-50	4	377	661	1073	0.97644
	maker-scaffold14|size554102-snap-gene-0.569-mRNA-1	GT15.hmm	1.7e-67	2	268	35	313	0.974359
	maker-scaffold14|size554102-snap-gene-0.570-mRNA-1	GT15.hmm	9e-58	2	268	49	362	0.974359
	maker-scaffold45|size237852-snap-gene-0.239-mRNA-1	GT15.hmm	8.5e-105	1	272	86	372	0.992674
	augustus-scaffold7|size677788-processed-gene-0.607-mRNA-1	GT17.hmm	5.1e-86	6	284	477	764	0.978873
	augustus-scaffold533|size5518-processed-gene-0.0-mRNA-1	GT2.hmm	1.4e-13	2	166	55	217	0.97619
	genemark-scaffold2|size1380667-processed-gene-0.92-mRNA-1	GT2.hmm	1.3e-32	2	121	67	197	0.708333
	genemark-scaffold46|size252610-processed-gene-0.69-mRNA-1	GT2.hmm	1.5e-13	2	167	100	263	0.982143
	genemark-scaffold88|size95740-processed-gene-0.41-mRNA-1	GT2.hmm	1.4e-13	2	166	55	217	0.97619
	maker-scaffold15|size546248-augustus-gene-0.451-mRNA-1	GT2.hmm	3.7e-16	73	164	768	860	0.541667
	maker-scaffold28|size457382-augustus-gene-0.339-mRNA-1	GT2.hmm	1.3e-14	75	165	1414	1505	0.535714
	maker-scaffold38|size292390-snap-gene-0.357-mRNA-1	GT2.hmm	2.1e-14	80	164	619	704	0.5
	maker-scaffold39|size833217-snap-gene-0.956-mRNA-1	GT2.hmm	9e-07	2	165	190	422	0.970238
	maker-scaffold5|size746467-augustus-gene-0.782-mRNA-1	GT2.hmm	5.6e-41	1	167	14	193	0.988095
	maker-scaffold50|size244927-snap-gene-0.233-mRNA-1	GT2.hmm	5.2e-07	2	166	180	415	0.97619
	snap-scaffold10|size958245-processed-gene-0.520-mRNA-1	GT2.hmm	3.5e-31	2	167	442	606	0.982143
	snap-scaffold69|size161549-processed-gene-0.81-mRNA-1	GT2.hmm	8.9e-06	78	167	506	595	0.529762
	genemark-scaffold30|size339939-processed-gene-0.13-mRNA-1	GT20.hmm	5.8e-140	36	472	196	659	0.917895
	maker-scaffold12|size676911-augustus-gene-0.591-mRNA-1	GT20.hmm	3.8e-148	33	471	87	565	0.922105
	augustus-scaffold9|size660983-processed-gene-0.123-mRNA-1	GT21.hmm	2.1e-91	1	233	55	315	0.995708
	genemark-scaffold1|size1654360-processed-gene-0.368-mRNA-1	GT22.hmm	1.7e-98	4	389	37	467	0.989717
	maker-scaffold20|size447433-snap-gene-0.395-mRNA-1	GT22.hmm	3.8e-68	8	375	11	465	0.943445
	maker-scaffold39|size833217-snap-gene-0.1022-mRNA-1	GT22.hmm	2.5e-78	25	387	88	548	0.930591
	genemark-scaffold39|size833217-processed-gene-0.433-mRNA-1	GT23.hmm	9e-11	12	279	531	828	0.839623
	genemark-scaffold12|size676911-processed-gene-0.47-mRNA-1	GT24.hmm	6.1e-128	1	248	1255	1502	0.995968
	augustus-scaffold53|size203879-processed-gene-0.158-mRNA-1	GT25.hmm	5.4e-22	3	181	70	349	0.983425
	maker-scaffold19|size869298-snap-gene-0.1061-mRNA-1	GT28.hmm	2.1e-13	18	113	21	131	0.605096
	snap-scaffold105|size59904-processed-gene-0.47-mRNA-1	GT3.hmm	1.3e-290	1	635	16	668	0.99529
	maker-scaffold11|size656942-augustus-gene-0.783-mRNA-1	GT32.hmm	2.8e-11	2	66	81	140	0.711111
	maker-scaffold5|size746467-snap-gene-0.888-mRNA-1	GT33.hmm	2.2e-122	3	424	42	595	0.990588
	maker-scaffold2|size1380667-snap-gene-0.1432-mRNA-1	GT39.hmm	3.4e-73	2	223	63	304	0.991031
	maker-scaffold69|size161549-snap-gene-0.142-mRNA-1	GT39.hmm	2.6e-71	2	223	37	275	0.991031
	snap-scaffold66|size137883-processed-gene-0.92-mRNA-1	GT39.hmm	7.8e-74	2	223	75	314	0.991031
	augustus-scaffold19|size869298-processed-gene-0.685-mRNA-1	GT4.hmm	7.6e-34	7	158	494	667	0.94375
	maker-scaffold24|size1079275-snap-gene-0.1093-mRNA-1	GT4.hmm	3.9e-30	8	136	208	336	0.8
	maker-scaffold37|size307999-augustus-gene-0.294-mRNA-1	GT4.hmm	5.8e-27	8	156	229	421	0.925
	maker-scaffold4|size823649-augustus-gene-0.817-mRNA-1	GT4.hmm	1.1e-21	5	124	306	440	0.74375
	genemark-scaffold16|size529033-processed-gene-0.10-mRNA-1	GT48.hmm	0	1	731	809	1586	0.987821
	maker-scaffold1|size1654360-snap-gene-0.2023-mRNA-1	GT48.hmm	6.9e-308	1	726	708	1477	0.981055
	snap-scaffold7|size677788-processed-gene-0.349-mRNA-1	GT49.hmm	1.4e-35	49	312	13	273	0.780415
	maker-scaffold1|size1654360-snap-gene-0.1850-mRNA-1	GT50.hmm	9.6e-56	1	187	192	394	0.709924
	genemark-scaffold13|size750230-processed-gene-0.143-mRNA-1	GT57.hmm	3e-148	3	478	52	569	0.987526
	snap-scaffold4|size823649-processed-gene-0.315-mRNA-1	GT57.hmm	5.6e-126	2	480	190	640	0.993763
	maker-scaffold19|size869298-snap-gene-0.1080-mRNA-1	GT58.hmm	4.5e-132	3	364	30	386	0.991758
	maker-scaffold5|size746467-snap-gene-0.854-mRNA-1	GT59.hmm	1.4e-73	40	403	50	415	0.898515
	maker-scaffold2|size1380667-augustus-gene-0.1330-mRNA-1	GT66.hmm	4.2e-179	45	600	50	690	0.800866
	augustus-scaffold78|size107434-processed-gene-0.3-mRNA-1	GT68.hmm	1.4e-07	58	333	155	451	0.785714
	augustus-scaffold105|size59904-processed-gene-0.9-mRNA-1	GT69.hmm	4.9e-51	2	220	69	292	0.912134
	genemark-scaffold43|size260811-processed-gene-0.16-mRNA-1	GT69.hmm	5.6e-84	1	238	141	379	0.991632
	genemark-scaffold38|size292390-processed-gene-0.41-mRNA-1	GT76.hmm	9.9e-87	4	407	4	391	0.990172
	augustus-scaffold16|size529033-processed-gene-0.480-mRNA-1	GT8.hmm	7.2e-26	27	255	468	671	0.88716
	genemark-scaffold19|size869298-processed-gene-0.261-mRNA-1	GT8.hmm	1.3e-31	27	256	90	312	0.891051
	snap-scaffold9|size660983-processed-gene-0.591-mRNA-1	GT8.hmm	9.1e-41	30	256	6	229	0.879377
	augustus-scaffold18|size487093-processed-gene-0.397-mRNA-1	GT90.hmm	3.2e-56	21	239	357	608	0.872
	augustus-scaffold98|size73445-processed-gene-0.7-mRNA-1	GT90.hmm	8.4e-63	21	248	335	595	0.908
	maker-scaffold14|size554102-snap-gene-0.597-mRNA-1	GT90.hmm	9.1e-49	22	240	361	620	0.872
	snap-scaffold43|size260811-processed-gene-0.123-mRNA-1	GT90.hmm	1.2e-42	8	236	375	654	0.912
	snap-scaffold48|size456668-processed-gene-0.263-mRNA-1	GT90.hmm	4.1e-53	28	239	343	589	0.844
	genemark-scaffold3|size1309873-processed-gene-0.167-mRNA-1	PL1_10.hmm	5.9e-44	3	176	59	223	0.977401
	maker-scaffold1|size1654360-augustus-gene-0.1791-mRNA-1	PL1_2.hmm	5.7e-37	6	174	75	287	0.954545
	genemark-scaffold19|size869298-processed-gene-0.103-mRNA-1	PL1_4.hmm	5e-71	4	189	110	297	0.973684
	genemark-scaffold6|size716710-processed-gene-0.152-mRNA-1	PL1_6.hmm	2.5e-42	3	214	155	379	0.981395
	maker-scaffold40|size277078-snap-gene-0.257-mRNA-1	PL1_7.hmm	3.1e-49	1	189	73	248	0.989474
	maker-scaffold62|size153612-snap-gene-0.113-mRNA-1	PL1_7.hmm	5.9e-41	2	188	76	274	0.978947
	maker-scaffold66|size137883-snap-gene-0.145-mRNA-1	PL1_7.hmm	4.6e-62	1	189	73	279	0.989474
	snap-scaffold2|size1380667-processed-gene-0.806-mRNA-1	PL1_7.hmm	3.4e-52	1	180	51	260	0.942105
	augustus-scaffold9|size660983-processed-gene-0.136-mRNA-1	PL12.hmm	9e-09	8	137	508	651	0.934783
	snap-scaffold73|size115845-processed-gene-0.95-mRNA-1	PL14.hmm	7.1e-47	3	160	174	345	0.785
	augustus-scaffold41|size389131-processed-gene-0.64-mRNA-1	PL14_4.hmm	1.8e-75	3	217	70	290	0.977169
	genemark-scaffold19|size869298-processed-gene-0.117-mRNA-1	PL14_4.hmm	9.2e-81	1	218	195	416	0.990868
	snap-scaffold7|size677788-processed-gene-0.304-mRNA-1	PL14_5.hmm	5.8e-100	1	209	97	317	0.990476
	genemark-scaffold24|size1079275-processed-gene-0.158-mRNA-1	PL26.hmm	1.5e-297	2	858	12	861	0.993039
	augustus-scaffold2|size1380667-processed-gene-0.1181-mRNA-1	PL3_2.hmm	2.6e-81	4	194	35	225	0.979381
	augustus-scaffold3|size1309873-processed-gene-0.1109-mRNA-1	PL3_2.hmm	1.2e-74	4	194	35	223	0.979381
	maker-scaffold14|size554102-augustus-gene-0.545-mRNA-1	PL3_2.hmm	7.4e-41	88	194	238	346	0.546392
	maker-scaffold14|size554102-augustus-gene-0.546-mRNA-1	PL3_2.hmm	5.1e-85	2	183	30	211	0.93299
	maker-scaffold6|size716710-snap-gene-0.778-mRNA-1	PL3_2.hmm	5.2e-65	5	194	7	223	0.974227
	maker-scaffold1|size1654360-snap-gene-0.1873-mRNA-1	PL4_1.hmm	7.7e-114	3	410	19	444	0.814
	maker-scaffold23|size370514-augustus-gene-0.344-mRNA-1	PL4_1.hmm	3.6e-188	2	500	15	500	0.996
	snap-scaffold24|size1079275-processed-gene-0.391-mRNA-1	PL4_1.hmm	1.7e-90	95	349	1	270	0.508
	augustus-scaffold19|size869298-processed-gene-0.885-mRNA-1	PL8.hmm	9.2e-46	2	257	374	616	0.984556
	genemark-scaffold19|size869298-processed-gene-0.118-mRNA-1	PL8.hmm	9.6e-39	40	257	476	680	0.837838
	genemark-scaffold9|size660983-processed-gene-0.307-mRNA-1	PL8.hmm	3.2e-47	2	257	410	654	0.984556
	* Motif profiles used for searches.
