# Supplementary material for: Genome sequence analysis of the fairy ring-forming fungus Lepista sordida and gene candidates for interaction with plants
Source: Sci Rep. 2019 Apr 10;9:5888. doi: 10.1038/s41598-019-42231-9 (PMC6458111; doi:10.1038/s41598-019-42231-9)
Supplement: Supplementary file 4 — Supplementary Table3 [file 41598_2019_42231_MOESM4_ESM.xlsx]

## Sheet: Sheet1
	Supplementary Table 3. Potential candidate genes for secretary proteases.
	Category	Gene identifier	Homologous sequence		Protein domain
			nr	UniProtKB
	Aspartate protease	augustus-scaffold11|size656942-processed-gene-0.120-mRNA-1	hypothetical protein GALMADRAFT_236101 [Galerina marginata CBS 339.88]	Probable vacuolar protease A [Trichophyton verrucosum]	Aspartic peptidase [IPR001461]; Aspartic peptidase domain [IPR021109]
		augustus-scaffold492|size2935-processed-gene-0.0-mRNA-1	protease [Moniliophthora roreri MCA 2997]	Retrotransposon-derived protein PEG10 [Homo sapiens]	Retroviral aspartyl protease [IPR013242]; Aspartic peptidase domain [IPR021109]
		genemark-scaffold168|size19823-processed-gene-0.8-mRNA-1	protease [Moniliophthora roreri MCA 2997]	Retrotransposon-derived protein PEG10 [Homo sapiens]	Zinc finger, CCHC-type [IPR001878]; Retroviral aspartyl protease [IPR013242]
		genemark-scaffold3|size1309873-processed-gene-0.64-mRNA-1	aspartic peptidase A1 [Laccaria bicolor S238N-H82]	Aspartic protease [Phaffia rhodozyma]	Aspartic peptidase [IPR001461]; Aspartic peptidase domain [IPR021109]
		genemark-scaffold642|size2203-processed-gene-0.1-mRNA-1	protease [Tricholoma matsutake]	Retrotransposon-derived protein PEG10 [Mus musculus]	Retroviral aspartyl protease [IPR013242]; Aspartic peptidase domain [IPR021109]
		maker-scaffold11|size656942-augustus-gene-0.774-mRNA-1	hypothetical protein GALMADRAFT_262074 [Galerina marginata CBS 339.88]	Vacuolar aspartic protease [Candida albicans]	Aspartic peptidase [IPR001461]; Aspartic peptidase domain [IPR021109]; Aspartic peptidase, active site [IPR001969]
		snap-scaffold13|size750230-processed-gene-0.580-mRNA-1	aspartic protease [Moniliophthora roreri MCA 2997]	Aspartic protease [Phaffia rhodozyma]	Aspartic peptidase [IPR001461]; Aspartic peptidase domain [IPR021109]; Aspartic peptidase, active site [IPR001969]
		snap-scaffold22|size399842-processed-gene-0.234-mRNA-1	aspartic peptidase A1 [Laccaria bicolor S238N-H82]	Lysosomal aspartic protease [Aedes aegypti]	Aspartic peptidase [IPR001461]; Aspartic peptidase domain [IPR021109]; Aspartic peptidase, active site [IPR001969]
		snap-scaffold46|size252610-processed-gene-0.165-mRNA-1	aspartyl protease [Coprinopsis cinerea okayama7#130]	Lysosomal aspartic protease [Aedes aegypti]	Aspartic peptidase [IPR001461]; Aspartic peptidase domain [IPR021109]; Aspartic peptidase, active site [IPR001969]
	Extracellular metalloprotease	augustus-scaffold58|size175991-processed-gene-0.23-mRNA-1	hypothetical protein GALMADRAFT_221100 [Galerina marginata CBS 339.88]	Extracellular metalloprotease 1 [Coccidioides posadasii]	Metallopeptidase, catalytic domain [IPR024079]; Peptidase M43, pregnancy-associated plasma-A [IPR008754]
		maker-scaffold13|size750230-snap-gene-0.1071-mRNA-1	hypothetical protein PLEOSDRAFT_1092788 [Pleurotus ostreatus PC15]	Extracellular metalloprotease [Podospora anserina]	Metallopeptidase, catalytic domain [IPR024079]; Peptidase M43, pregnancy-associated plasma-A [IPR008754]
		maker-scaffold23|size370514-snap-gene-0.369-mRNA-1	metalloprotease [Coprinopsis cinerea okayama7#130]	Extracellular metalloprotease MGYG_00389 [Arthroderma gypseum]	Metallopeptidase, catalytic domain [IPR024079]; Peptidase M43, pregnancy-associated plasma-A [IPR008754]
	Fungalysin	augustus-scaffold64|size146464-processed-gene-0.3-mRNA-1	hypothetical protein PLEOSDRAFT_62198 [Pleurotus ostreatus PC15]	Extracellular metalloproteinase mep [Neosartorya fumigata]	Peptidase M36, fungalysin [IPR001842]
		augustus-scaffold74|size114505-processed-gene-0.23-mRNA-1	hypothetical protein GALMADRAFT_246955 [Galerina marginata CBS 339.88]	Extracellular metalloproteinase NpI [Aspergillus oryzae]	Peptidase M36, fungalysin [IPR001842]; FTP domain [IPR011096]
		genemark-scaffold3|size1309873-processed-gene-0.219-mRNA-1	putative extracellular elastinolytic metalloproteinase precursor [Moniliophthora roreri MCA 2997]	Extracellular metalloproteinase mep [Aspergillus clavatus]	Peptidase M36, fungalysin [IPR001842]; Peptidase M4 domain [IPR013856]
		genemark-scaffold74|size114505-processed-gene-0.37-mRNA-1	hypothetical protein PLEOSDRAFT_62198 [Pleurotus ostreatus PC15]	Extracellular metalloproteinase NpI [Aspergillus oryzae]	Peptidase M36, fungalysin [IPR001842]; FTP domain [IPR011096]
		maker-scaffold15|size546248-augustus-gene-0.486-mRNA-1	hypothetical protein GALMADRAFT_246955 [Galerina marginata CBS 339.88]	Extracellular metalloproteinase mep [Aspergillus clavatus]	Peptidase M36, fungalysin [IPR001842]
		maker-scaffold15|size546248-augustus-gene-0.487-mRNA-1	putative extracellular elastinolytic metalloproteinase precursor [Moniliophthora roreri MCA 2997]roreri MCA 2997]	Extracellular metalloproteinase NpI [Aspergillus oryzae]	Peptidase M36, fungalysin [IPR001842]
		maker-scaffold15|size546248-snap-gene-0.529-mRNA-1	hypothetical protein GALMADRAFT_246955 [Galerina marginata CBS 339.88]	Extracellular metalloproteinase NpI [Aspergillus oryzae]	Peptidase M36, fungalysin [IPR001842]
		maker-scaffold6|size716710-augustus-gene-0.716-mRNA-1	hypothetical protein GALMADRAFT_252323 [Galerina marginata CBS 339.88]	Extracellular metalloproteinase MEP [Neosartorya fischeri]	FTP domain [IPR011096]; Peptidase M36, fungalysin [IPR001842]
		maker-scaffold74|size114505-augustus-gene-0.115-mRNA-1	hypothetical protein GALMADRAFT_246959 [Galerina marginata CBS 339.88]	Extracellular metalloproteinase mep [Aspergillus flavus]	Peptidase M36, fungalysin [IPR001842]; Peptidase M4 domain [IPR013856]
	Subtilisin	augustus-scaffold10|size958245-processed-gene-0.711-mRNA-1	predicted protein [Laccaria bicolor S238N-H82]	Alkaline protease 2 [=Neosartorya fumigata]	Peptidase S8, subtilisin-related [IPR015500]; Peptidase S8/S53 domain [IPR000209]; Peptidase S8 propeptide/proteinase inhibitor I9 [IPR010259]; Peptidase S8, subtilisin, Ser-active site [IPR023828] Peptidase S8, subtilisin, His-active site [IPR022398]; Peptidase S8, subtilisin, Asp-active site [IPR023827]; Proteinase inhibitor, propeptide [IPR009020]
		augustus-scaffold12|size676911-processed-gene-0.547-mRNA-1	serine protease [Hypsizygus marmoreus]	Alkaline serine protease ver112 [Lecanicillium psalliotae]	Peptidase S8, subtilisin-related [IPR015500]; Peptidase S8 propeptide/proteinase inhibitor I9 [IPR010259]; Peptidase S8/S53 domain [IPR000209]; Peptidase S8, subtilisin, Asp-active site [IPR023827]; Proteinase inhibitor, propeptide [IPR009020]
		augustus-scaffold13|size750230-processed-gene-0.669-mRNA-1	hypothetical protein GALMADRAFT_261870 [Galerina marginata CBS 339.88]	Subtilisin-like protease 8 [Arthroderma benhamiae]	Peptidase S8, subtilisin-related [IPR015500]; Peptidase S8 propeptide/proteinase inhibitor I9 [IPR010259]; Peptidase S8/S53 domain [IPR000209]; Mu homology domain [IPR028565]; AP complex, mu/sigma subunit [IPR022775]; Clathrin adaptor, mu subunit, conserved site [IPR018240]; Proteinase inhibitor, propeptide [IPR009020]; Longin-like domain [IPR011012]
		genemark-scaffold12|size676911-processed-gene-0.69-mRNA-1	hypothetical protein GALMADRAFT_261704 [Galerina marginata CBS 339.88]	Alkaline serine protease ver112 [Lecanicillium psalliotae]	Peptidase S8, subtilisin-related [IPR015500]; Peptidase S8/S53 domain [IPR000209]; Peptidase S8 propeptide/proteinase inhibitor I9 [IPR010259]; Peptidase S8, subtilisin, His-active site [IPR022398]; Proteinase inhibitor, propeptide [IPR009020]
		genemark-scaffold30|size339939-processed-gene-0.41-mRNA-1	serine protease [Hypsizygus marmoreus]	Cuticle-degrading protease [Metarhizium anisopliae]	Peptidase S8, subtilisin-related [IPR015500]; Peptidase S8 propeptide/proteinase inhibitor I9 [IPR010259]; Peptidase S8/S53 domain [IPR000209]; Peptidase S8, subtilisin, Ser-active site [IPR023828]; Peptidase S8, subtilisin, Asp-active site [IPR023827]; Peptidase S8, subtilisin, His-active site [IPR022398]; Proteinase inhibitor, propeptide [IPR009020]
		genemark-scaffold34|size346376-processed-gene-0.27-mRNA-1	hypothetical protein PLEOSDRAFT_1112600 [Pleurotus ostreatus PC15]	Minor extracellular protease vpr [Bacillus subtilis]	Peptidase S8, subtilisin-related [IPR015500]; Peptidase S8/S53 domain [IPR000209]; Fn3-like domain [IPR010435]; PA domain [IPR003137]; Peptidase S8, subtilisin, Ser-active site [IPR023828]; Peptidase S8, subtilisin, His-active site [IPR022398]; Peptidase S8, subtilisin, Asp-active site [IPR023827]
		genemark-scaffold34|size346376-processed-gene-0.28-mRNA-1	hypothetical protein PLEOSDRAFT_1112600 [Pleurotus ostreatus PC15]	Minor extracellular protease vpr [Bacillus subtilis]	Peptidase S8, subtilisin-related [IPR015500]; Fn3-like domain [IPR010435]; Peptidase S8/S53 domain [IPR000209]; Peptidase S8, subtilisin, Ser-active site [IPR023828]; Peptidase S8, subtilisin, Asp-active site [IPR023827]; Peptidase S8, subtilisin, His-active site [IPR022398]
		genemark-scaffold6|size716710-processed-gene-0.37-mRNA-1	hypothetical protein GALMADRAFT_261704 [Galerina marginata CBS 339.88]	Proteinase K [Engyodontium album]	Peptidase S8, subtilisin-related [IPR015500]; Peptidase S8 propeptide/proteinase inhibitor I9 [IPR010259]; Peptidase S8/S53 domain [IPR000209]; Peptidase S8, subtilisin, His-active site [IPR022398]; Peptidase S8, subtilisin, Asp-active site [IPR023827]; Peptidase S8, subtilisin, Ser-active site [IPR023828]; Proteinase inhibitor, propeptide [IPR009020]
