# Supplementary material for: Genome sequence analysis of the fairy ring-forming fungus Lepista sordida and gene candidates for interaction with plants
Source: Sci Rep. 2019 Apr 10;9:5888. doi: 10.1038/s41598-019-42231-9 (PMC6458111; doi:10.1038/s41598-019-42231-9)
Supplement: Supplementary file 5 — Supplementary Table4 [file 41598_2019_42231_MOESM5_ESM.xlsx]

## Sheet: TableS4
	Supplementary Table 4. Candidate Lepista sordida genes for biosynthesis of plant growth regulators involved in fairy ring formation.
	Reaction ID*1	Enzyme name	EC No.	KO ID	Gene ID in L. sordida	Homologue in Laccaria bicolor*2	Homologue in Agaricus bisporus var. bisporus H97*2	Homologue in Paxillus involutus *2	nr	UniProt	GO Term	KEGG
	1	adenine phosphoribosyltransferase (APRT)	EC:2.4.2.7	K00759	snap-scaffold64|size146464-processed-gene-0.149-mRNA-1	estExt_Genemark1.C_LG_3_t20164	-	estExt_Genewise1.C_3_t30074	adenine phosphoribosyltransferase [Termitomyces sp. J132]	sp|Q6CA53|APT_YARLI Adenine phosphoribosyltransferase OS=Yarrowia lipolytica (strain CLIB 122 / E 150) GN=APT1 PE=3 SV=1	nucleoside metabolic process (GO:0009116), cytoplasm (GO:0005737), adenine salvage (GO:0006168), adenine phosphoribosyltransferase activity (GO:0003999)	K00759 adenine phosphoribosyltransferase [EC:2.4.2.7]
	2	nitrate reductase (NR)	EC:1.7.1.1	K10534	maker-scaffold8|size736077-snap-gene-0.755-mRNA-1	Lacbi1.e_gww1.41.11.1	estExt_fgenesh2_pm.C_10659	e_gw1.13.329.1	nitrate reductase (NADPH) [Rhizoctonia solani 123E]	sp|Q05531|NIA_USTMA Nitrate reductase [NADPH] OS=Ustilago maydis (strain 521 / FGSC 9021) GN=NAR1 PE=2 SV=2	oxidoreductase activity (GO:0016491), oxidation-reduction process (GO:0055114), molybdenum ion binding (GO:0030151), nitrate assimilation (GO:0042128), heme binding (GO:0020037), molybdopterin cofactor binding (GO:0043546)	K10534 nitrate reductase (NAD(P)H) [EC:1.7.1.1 1.7.1.2 1.7.1.3]
		nitric oxide synthase (NO synthase)	EC:1.14.13.39	K13241 K00491	augustus-scaffold60|size159990-processed-gene-0.111-mRNA-1	fgenesh1_pg.18_#_84	estExt_Genewise1Plus.C_120407	estExt_Genemark1.C_40345	hypothetical protein W97_08510 [Coniosporium apollinis CBS 100218]<>hypothetical protein W97_08510 [Coniosporium apollinis CBS 100218]	sp|O62699|NOS2_CANLF Nitric oxide synthase, inducible OS=Canis lupus familiaris GN=NOS2 PE=2 SV=2	oxidation-reduction process (GO:0055114), nitric-oxide synthase activity (GO:0004517), nitric oxide biosynthetic process (GO:0006809)	K13241 nitric-oxide synthase
					maker-scaffold18|size487093-augustus-gene-0.410-mRNA-1	-	-	-	hypothetical protein W97_08510 [Coniosporium apollinis CBS 100218]<>hypothetical protein W97_08510 [Coniosporium apollinis CBS 100218]	sp|Q90703|NOS2_CHICK Nitric oxide synthase, inducible OS=Gallus gallus GN=NOS2 PE=2 SV=1	nitric-oxide synthase activity (GO:0004517), nitric oxide biosynthetic process (GO:0006809), oxidation-reduction process (GO:0055114), FMN binding (GO:0010181), oxidoreductase activity (GO:0016491)	K00491 nitric-oxide synthase
					snap-scaffold18|size487093-processed-gene-0.167-mRNA-1	-	-	-	hypothetical protein W97_08510 [Coniosporium apollinis CBS 100218]<>hypothetical protein W97_08510 [Coniosporium apollinis CBS 100218]	sp|Q90703|NOS2_CHICK Nitric oxide synthase, inducible OS=Gallus gallus GN=NOS2 PE=2 SV=1	nitric-oxide synthase activity (GO:0004517), nitric oxide biosynthetic process (GO:0006809), oxidation-reduction process (GO:0055114)
					maker-scaffold18|size487093-augustus-gene-0.416-mRNA-1	-	-	-	hypothetical protein W97_08510 [Coniosporium apollinis CBS 100218]<>hypothetical protein W97_08510 [Coniosporium apollinis CBS 100218]	sp|O62699|NOS2_CANLF Nitric oxide synthase, inducible OS=Canis lupus familiaris GN=NOS2 PE=2 SV=2	nitric-oxide synthase activity (GO:0004517), nitric oxide biosynthetic process (GO:0006809), oxidation-reduction process (GO:0055114)
					maker-scaffold18|size487093-augustus-gene-0.415-mRNA-1	-	-	gm1.9270_g	hypothetical protein W97_08510 [Coniosporium apollinis CBS 100218]<>hypothetical protein W97_08510 [Coniosporium apollinis CBS 100218]	sp|O19132|NOS1_RABIT Nitric oxide synthase, brain OS=Oryctolagus cuniculus GN=NOS1 PE=2 SV=1	nitric-oxide synthase activity (GO:0004517), nitric oxide biosynthetic process (GO:0006809), oxidation-reduction process (GO:0055114)	K13240 nitric-oxide synthase
					maker-scaffold18|size487093-augustus-gene-0.413-mRNA-1	-	-	-	hypothetical protein W97_08510 [Coniosporium apollinis CBS 100218]<>hypothetical protein W97_08510 [Coniosporium apollinis CBS 100218]	sp|Q8T8C0|NOS_BOMMO Nitric oxide synthase OS=Bombyx mori GN=NOS PE=2 SV=1	nitric-oxide synthase activity (GO:0004517), nitric oxide biosynthetic process (GO:0006809), oxidation-reduction process (GO:0055114)
					maker-scaffold18|size487093-augustus-gene-0.429-mRNA-1	-	-	gm1.4049_g	hypothetical protein W97_08510 [Coniosporium apollinis CBS 100218]<>hypothetical protein W97_08510 [Coniosporium apollinis CBS 100218]	sp|Q90703|NOS2_CHICK Nitric oxide synthase, inducible OS=Gallus gallus GN=NOS2 PE=2 SV=1	nitric-oxide synthase activity (GO:0004517), nitric oxide biosynthetic process (GO:0006809), oxidation-reduction process (GO:0055114)	K13241 nitric-oxide synthase
	3	xanthine oxidoreductase (XOR)	EC 1.14.11.48	-	augustus-scaffold15|size546248-processed-gene-0.351-mRNA-1	estExt_GeneWisePlus_human.C_10353	estExt_fgenesh1_pm.C_10125	-	hypothetical protein PLICRDRAFT_101133 [Plicaturopsis crispa FD-325 SS-3]	sp|O74885|YQE1_SCHPO Putative dioxygenase C576.01c OS=Schizosaccharomyces pombe (strain 972 / ATCC 24843) GN=SPCC576.01c PE=3 SV=2	oxidoreductase activity (GO:0016491), oxidation-reduction process (GO:0055114)
					maker-scaffold15|size546248-snap-gene-0.521-mRNA-1	estExt_fgenesh3_kg.C_LG_1_t60047	estExt_fgenesh1_pm.C_10125	fgenesh1_kg.103_#_16_#_isotig09255	hypothetical protein K443DRAFT_683161 [Laccaria amethystina LaAM-08-1]	sp|O74885|YQE1_SCHPO Putative dioxygenase C576.01c OS=Schizosaccharomyces pombe (strain 972 / ATCC 24843) GN=SPCC576.01c PE=3 SV=2	oxidoreductase activity (GO:0016491), oxidation-reduction process (GO:0055114)
					maker-scaffold33|size315478-augustus-gene-0.272-mRNA-1	estExt_fgenesh3_kg.C_LG_1_t60047	estExt_Genewise1Plus.C_10249	fgenesh1_kg.103_#_16_#_isotig09255	hypothetical protein K443DRAFT_683161 [Laccaria amethystina LaAM-08-1]	sp|O74885|YQE1_SCHPO Putative dioxygenase C576.01c OS=Schizosaccharomyces pombe (strain 972 / ATCC 24843) GN=SPCC576.01c PE=3 SV=2	oxidoreductase activity (GO:0016491), oxidation-reduction process (GO:0055114)
					maker-scaffold33|size315478-augustus-gene-0.274-mRNA-1	estExt_fgenesh3_kg.C_LG_1_t60047	estExt_Genewise1Plus.C_10249	fgenesh1_kg.103_#_16_#_isotig09255	hypothetical protein K443DRAFT_683161 [Laccaria amethystina LaAM-08-1]	sp|O74885|YQE1_SCHPO Putative dioxygenase C576.01c OS=Schizosaccharomyces pombe (strain 972 / ATCC 24843) GN=SPCC576.01c PE=3 SV=2	oxidoreductase activity (GO:0016491), oxidation-reduction process (GO:0055114)
					genemark-scaffold33|size315478-processed-gene-0.33-mRNA-1	estExt_fgenesh3_kg.C_LG_1_t60047	estExt_Genewise1Plus.C_10249	fgenesh1_kg.103_#_16_#_isotig09255	hypothetical protein K443DRAFT_683161 [Laccaria amethystina LaAM-08-1]	sp|O74885|YQE1_SCHPO Putative dioxygenase C576.01c OS=Schizosaccharomyces pombe (strain 972 / ATCC 24843) GN=SPCC576.01c PE=3 SV=2	oxidoreductase activity (GO:0016491), oxidation-reduction process (GO:0055114)
					maker-scaffold33|size315478-snap-gene-0.287-mRNA-1	estExt_fgenesh3_kg.C_LG_1_t60047	estExt_Genewise1Plus.C_10249	fgenesh1_kg.103_#_16_#_isotig09255	hypothetical protein SCHCODRAFT_68337 [Schizophyllum commune H4-8]<>hypothetical protein SCHCODRAFT_68337 [Schizophyllum commune H4-8]	sp|O74885|YQE1_SCHPO Putative dioxygenase C576.01c OS=Schizosaccharomyces pombe (strain 972 / ATCC 24843) GN=SPCC576.01c PE=3 SV=2	oxidoreductase activity (GO:0016491), oxidation-reduction process (GO:0055114)
	4	5-formaminoimidazole-4-carboxamide-1-(beta)-D-ribofuranosyl 5'-monophosphate synthetase (AICARFT)	EC:6.3.4.23	K06863	Not found	-	-	-	-	-	-
		phosphoribosylaminoimidazolecarboxamide formyltransferase / IMP cyclohydrolase (AICARFT)	EC:2.1.2.3 EC:3.5.4.10	K00602	maker-scaffold25|size362950-augustus-gene-0.255-mRNA-1	estExt_fgenesh3_kg.C_13_t10225	estExt_Genewise1.C_40615	estExt_fgenesh1_pm.C_20016	hypothetical protein GALMADRAFT_257997 [Galerina marginata CBS 339.88]	sp|O74928|PUR9_SCHPO Bifunctional purine biosynthesis protein ade10 OS=Schizosaccharomyces pombe (strain 972 / ATCC 24843) GN=ade10 PE=2 SV=1	phosphoribosylaminoimidazolecarboxamide formyltransferase activity (GO:0004643), IMP cyclohydrolase activity (GO:0003937), purine nucleotide biosynthetic process (GO:0006164), catalytic activity (GO:0003824)	K00602 phosphoribosylaminoimidazolecarboxamide formyltransferase / IMP cyclohydrolase [EC:2.1.2.3 3.5.4.10]
					augustus-scaffold522|size2762-processed-gene-0.0-mRNA-1	estExt_fgenesh3_kg.C_13_t10225	estExt_Genewise1.C_40615	estExt_fgenesh1_pm.C_20016	bifunctional purine biosynthesis protein ade17 [Moniliophthora roreri MCA 2997]<>bifunctional purine biosynthesis protein ade17 [Moniliophthora roreri MCA 2997]	sp|Q9CWJ9|PUR9_MOUSE Bifunctional purine biosynthesis protein PURH OS=Mus musculus GN=Atic PE=1 SV=2	catalytic activity (GO:0003824)
	5	IMP cyclohydrolase	EC:3.5.4.10	K11176	Not found	-	-	-	-	-	-
		phosphoribosylaminoimidazolecarboxamide formyltransferase / IMP cyclohydrolase	EC:2.1.2.3 EC:3.5.4.10	K00602	maker-scaffold25|size362950-augustus-gene-0.255-mRNA-1	estExt_fgenesh3_kg.C_13_t10225	estExt_Genewise1.C_40615	estExt_fgenesh1_pm.C_20016	hypothetical protein GALMADRAFT_257997 [Galerina marginata CBS 339.88]	sp|O74928|PUR9_SCHPO Bifunctional purine biosynthesis protein ade10 OS=Schizosaccharomyces pombe (strain 972 / ATCC 24843) GN=ade10 PE=2 SV=1	phosphoribosylaminoimidazolecarboxamide formyltransferase activity (GO:0004643), IMP cyclohydrolase activity (GO:0003937), purine nucleotide biosynthetic process (GO:0006164), catalytic activity (GO:0003824)	K00602 phosphoribosylaminoimidazolecarboxamide formyltransferase / IMP cyclohydrolase [EC:2.1.2.3 3.5.4.10]
					augustus-scaffold522|size2762-processed-gene-0.0-mRNA-1	estExt_fgenesh3_kg.C_13_t10225	estExt_Genewise1.C_40615	estExt_fgenesh1_pm.C_20016	bifunctional purine biosynthesis protein ade17 [Moniliophthora roreri MCA 2997]<>bifunctional purine biosynthesis protein ade17 [Moniliophthora roreri MCA 2997]	sp|Q9CWJ9|PUR9_MOUSE Bifunctional purine biosynthesis protein PURH OS=Mus musculus GN=Atic PE=1 SV=2	catalytic activity (GO:0003824)
	6	IMP dehydrogenase	EC:1.1.1.205	K00088	maker-scaffold90|size87569-augustus-gene-0.85-mRNA-1	estExt_fgenesh1_pg.C_LG_80316	estExt_Genewise1.C_21186	e_gw1.36.163.1	putative inosine-5'-monophosphate dehydrogenase [Termitomyces sp. J132]	sp|Q5KP44|IMDH_CRYNJ Inosine-5'-monophosphate dehydrogenase OS=Cryptococcus neoformans var. neoformans serotype D (strain JEC21 / ATCC MYA-565) GN=CNA04240 PE=3 SV=1	catalytic activity (GO:0003824), oxidation-reduction process (GO:0055114), purine nucleotide biosynthetic process (GO:0006164), IMP dehydrogenase activity (GO:0003938), oxidoreductase activity (GO:0016491)	K00088 IMP dehydrogenase [EC:1.1.1.205]
	7	hypoxanthine phosphoribosyltransferase (HGPRT)	EC:2.4.2.8	K00760	genemark-scaffold49|size221091-processed-gene-0.78-mRNA-1	Lacbi1.e_gww1.2.1008.1	fgenesh2_kg.6_#_442_#_4265_1_CFAF_CFAG_CFAH_EXTA	e_gw1.2.1494.1	hypothetical protein K443DRAFT_672100 [Laccaria amethystina LaAM-08-1]	sp|O13917|HPRT_SCHPO Hypoxanthine-guanine phosphoribosyltransferase OS=Schizosaccharomyces pombe (strain 972 / ATCC 24843) GN=hpt1 PE=3 SV=1	-	K07101
	8	5'-nucleotidase	EC:3.1.3.5	K01081	genemark-scaffold61|size155433-processed-gene-0.75-mRNA-1	estExt_Genewise1Plus.C_11_t40489	estExt_fgenesh2_pm.C_100245	estExt_fgenesh1_pg.C_90034	hypothetical protein HETIRDRAFT_311242 [Heterobasidion irregulare TC 32-1]<>hypothetical protein HETIRDRAFT_311242 [Heterobasidion irregulare TC 32-1]	sp|O34313|NTPES_BACSU Trifunctional nucleotide phosphoesterase protein YfkN OS=Bacillus subtilis (strain 168) GN=yfkN PE=1 SV=1	nucleotide catabolic process (GO:0009166), hydrolase activity (GO:0016787)	K01081 5'-nucleotidase [EC:3.1.3.5]
	9	purine nucleoside phosphorylase	EC:2.4.2.1	K03783	genemark-scaffold70|size155864-processed-gene-0.15-mRNA-1	fgenesh3_kg.LG_1_#_716_#_Locus_526_Transcript_35/39_Confidence_0.046	estExt_fgenesh2_kg.C_110147	e_gw1.1505.5.1	Putative purine nucleoside phosphorylase [Termitomyces sp. J132]	sp|P55859|PNPH_BOVIN Purine nucleoside phosphorylase OS=Bos taurus GN=PNP PE=1 SV=3	catalytic activity (GO:0003824), nucleoside metabolic process (GO:0009116), purine-nucleoside phosphorylase activity (GO:0004731), nucleobase-containing compound metabolic process (GO:0006139)	K03783 purine-nucleoside phosphorylase [EC:2.4.2.1]
		guanosine phosphorylase	EC 2.4.2.15		Not found	-	-	-	-	-	-
	10	purine nucleoside phosphorylase	EC:2.4.2.1	K03783	genemark-scaffold70|size155864-processed-gene-0.15-mRNA-1	fgenesh3_kg.LG_1_#_716_#_Locus_526_Transcript_35/39_Confidence_0.046	estExt_fgenesh2_pm.C_100245	e_gw1.1505.5.1	Putative purine nucleoside phosphorylase [Termitomyces sp. J132]	sp|P55859|PNPH_BOVIN Purine nucleoside phosphorylase OS=Bos taurus GN=PNP PE=1 SV=3	catalytic activity (GO:0003824), nucleoside metabolic process (GO:0009116), purine-nucleoside phosphorylase activity (GO:0004731), nucleobase-containing compound metabolic process (GO:0006139)	K03783 purine-nucleoside phosphorylase [EC:2.4.2.1]
		xanthosine phosphorylase	EC:2.4.2.-	K03815	Not found	-	-	-	-	-	-
	11	adenosine deaminase	EC:3.5.4.4	K01488	genemark-scaffold53|size203879-processed-gene-0.47-mRNA-1	e_gw1.21.232.1	estExt_Genewise1Plus.C_12561	estExt_Genewise1.C_1_t10297	Adenosine deaminase-like protein [Termitomyces sp. J132]	sp|Q4V9P6|ADAL_DANRE Adenosine deaminase-like protein OS=Danio rerio GN=adal PE=2 SV=1	deaminase activity (GO:0019239)	K01488 adenosine deaminase [EC:3.5.4.4]
					genemark-scaffold1|size1654360-processed-gene-0.106-mRNA-1	estExt_fgenesh3_kg.C_LG_2_t20497	estExt_Genewise1Plus.C_20339	-	hypothetical protein M378DRAFT_122268 [Amanita muscaria Koide BX008]	sp|P58781|CEC1A_DANRE Adenosine deaminase CECR1-A OS=Danio rerio GN=cecr1a PE=2 SV=2	deaminase activity (GO:0019239), extracellular space (GO:0005615), purine ribonucleoside monophosphate biosynthetic process (GO:0009168)	K01488 adenosine deaminase [EC:3.5.4.4]
				-	augustus-scaffold37|size307999-processed-gene-0.31-mRNA-1	fgenesh1_pm.LG_3_#_1454	Genemark.2423_g	estExt_Genewise1Plus.C_210204	hypothetical protein PLEOSDRAFT_1047848 [Pleurotus ostreatus PC15]	sp|Q9HDX5|ARV1_SCHPO Protein arv1 OS=Schizosaccharomyces pombe (strain 972 / ATCC 24843) GN=arv1 PE=3 SV=3	adenosine deaminase activity (GO:0004000), RNA processing (GO:0006396), RNA binding (GO:0003723)
		tRNA-specific adenosine deaminase 1	EC:3.5.4.34	K15440	genemark-scaffold19|size869298-processed-gene-0.18-mRNA-1	fgenesh1_pm.LG_3_#_855	estExt_Genewise1Plus.C_40889	gm1.1714_g	Double-stranded RNA-specific editase 1, partial [Termitomyces sp. J132]	sp|P53065|TAD1_YEAST tRNA-specific adenosine deaminase 1 OS=Saccharomyces cerevisiae (strain ATCC 204508 / S288c) GN=TAD1 PE=1 SV=1	RNA processing (GO:0006396), RNA binding (GO:0003723), adenosine deaminase activity (GO:0004000)	K15440
		tRNA-specific adenosine deaminase 2	EC:3.5.4.-	K15441	genemark-scaffold47|size234272-processed-gene-0.42-mRNA-1	Lacbi1.eu2.Lbscf0025g00560	estExt_Genewise1.C_40091	e_gw1.2.535.1	tRNA-specific adenosine deaminase 2 [Termitomyces sp. J132]	sp|Q5RIV4|ADAT2_DANRE tRNA-specific adenosine deaminase 2 OS=Danio rerio GN=adat2 PE=2 SV=2	zinc ion binding (GO:0008270), hydrolase activity (GO:0016787), catalytic activity (GO:0003824)	K15441
	*1 Refer to number assigned in Fig. 1.
	*2 e-value of 1e-5 in BLASTP
